# Supplementary material for: Acoustic monitoring reveals a diel rhythm of an arctic seabird colony (little auk, Alle alle)
Source: Commun Biol. 2024 Mar 15;7:307. doi: 10.1038/s42003-024-05954-8 (PMC10942998; doi:10.1038/s42003-024-05954-8)
Supplement: Supplementary file 4 — Supplementary Data 1 [file 42003_2024_5954_MOESM4_ESM.xlsx]

## Sheet: Sheet1
Colony	Plot	Year	DateTime_WGST	NoOfBirdsSitting
Qoororsuaq	Vp	2013	2013-08-01 00:42:00	5
Qoororsuaq	Vp	2013	2013-08-01 01:42:00	0
Qoororsuaq	Vp	2013	2013-08-01 02:42:00	0
Qoororsuaq	Vp	2013	2013-08-01 03:42:00	1
Qoororsuaq	Vp	2013	2013-08-01 04:42:00	10
Qoororsuaq	Vp	2013	2013-08-01 05:42:00	20
Qoororsuaq	Vp	2013	2013-08-01 06:42:00	15
Qoororsuaq	Vp	2013	2013-08-01 07:42:00	1
Qoororsuaq	Vp	2013	2013-08-01 08:42:00	55
Qoororsuaq	Vp	2013	2013-08-01 09:42:00	175
Qoororsuaq	Vp	2013	2013-08-01 10:42:00	142
Qoororsuaq	Vp	2013	2013-08-01 11:42:00	0
Qoororsuaq	Vp	2013	2013-08-01 12:42:00	225
Qoororsuaq	Vp	2013	2013-08-01 13:42:00	181
Qoororsuaq	Vp	2013	2013-08-01 14:42:00	0
Qoororsuaq	Vp	2013	2013-08-01 15:42:00	0
Qoororsuaq	Vp	2013	2013-08-01 16:42:00	0
Qoororsuaq	Vp	2013	2013-08-01 17:42:00	0
Qoororsuaq	Vp	2013	2013-08-01 18:42:00	0
Qoororsuaq	Vp	2013	2013-08-01 19:42:00	15
Qoororsuaq	Vp	2013	2013-08-01 20:42:00	0
Qoororsuaq	Vp	2013	2013-08-01 21:42:00	0
Qoororsuaq	Vp	2013	2013-08-01 22:42:00	0
Qoororsuaq	Vp	2013	2013-08-01 23:42:00	15
Qoororsuaq	Vp	2013	2013-08-02 00:42:00	0
Qoororsuaq	Vp	2013	2013-08-02 01:42:00	145
Qoororsuaq	Vp	2013	2013-08-02 02:42:00	216
Qoororsuaq	Vp	2013	2013-08-02 03:42:00	383
Qoororsuaq	Vp	2013	2013-08-02 04:42:00	175
Qoororsuaq	Vp	2013	2013-08-02 05:42:00	272
Qoororsuaq	Vp	2013	2013-08-02 06:42:00	298
Qoororsuaq	Vp	2013	2013-08-02 07:42:00	4
Qoororsuaq	Vp	2013	2013-08-02 08:42:00	349
Qoororsuaq	Vp	2013	2013-08-02 09:42:00	57
Qoororsuaq	Vp	2013	2013-08-02 10:42:00	193
Qoororsuaq	Vp	2013	2013-08-02 11:42:00	0
Qoororsuaq	Vp	2013	2013-08-02 12:42:00	25
Qoororsuaq	Vp	2013	2013-08-02 13:42:00	5
Qoororsuaq	Vp	2013	2013-08-02 14:42:00	245
Qoororsuaq	Vp	2013	2013-08-02 15:42:00	0
Qoororsuaq	Vp	2013	2013-08-02 16:42:00	10
Qoororsuaq	Vp	2013	2013-08-02 17:42:00	1
Qoororsuaq	Vp	2013	2013-08-02 18:42:00	5
Qoororsuaq	Vp	2013	2013-08-02 19:42:00	1
Qoororsuaq	Vp	2013	2013-08-02 20:42:00	1
Qoororsuaq	Vp	2013	2013-08-02 21:42:00	1
Qoororsuaq	Vp	2013	2013-08-02 22:42:00	0
Qoororsuaq	Vp	2013	2013-08-02 23:42:00	0
Qoororsuaq	Vp	2013	2013-08-03 00:42:00	23
Qoororsuaq	Vp	2013	2013-08-03 01:42:00	0
Qoororsuaq	Vp	2013	2013-08-03 02:42:00	0
Qoororsuaq	Vp	2013	2013-08-03 03:42:00	70
Qoororsuaq	Vp	2013	2013-08-03 04:42:00	139
Qoororsuaq	Vp	2013	2013-08-03 05:42:00	72
Qoororsuaq	Vp	2013	2013-08-03 06:42:00	0
Qoororsuaq	Vp	2013	2013-08-03 07:42:00	0
Qoororsuaq	Vp	2013	2013-08-03 08:42:00	145
Qoororsuaq	Vp	2013	2013-08-03 09:42:00	0
Qoororsuaq	Vp	2013	2013-08-03 10:42:00	0
Qoororsuaq	Vp	2013	2013-08-03 11:42:00	0
Qoororsuaq	Vp	2013	2013-08-03 12:42:00	110
Qoororsuaq	Vp	2013	2013-08-03 13:42:00	140
Qoororsuaq	Vp	2013	2013-08-03 14:42:00	0
Qoororsuaq	Vp	2013	2013-08-03 15:42:00	0
Qoororsuaq	Vp	2013	2013-08-03 16:42:00	0
Qoororsuaq	Vp	2013	2013-08-03 17:42:00	0
Qoororsuaq	Vp	2013	2013-08-03 18:42:00	0
Qoororsuaq	Vp	2013	2013-08-03 19:42:00	0
Qoororsuaq	Vp	2013	2013-08-03 20:42:00	0
Qoororsuaq	Vp	2013	2013-08-03 21:42:00	2
Qoororsuaq	Vp	2013	2013-08-03 22:42:00	2
Qoororsuaq	Vp	2013	2013-08-03 23:42:00	1
Qoororsuaq	Vp	2013	2013-08-04 00:42:00	10
Qoororsuaq	Vp	2013	2013-08-04 01:42:00	30
Qoororsuaq	Vp	2013	2013-08-04 02:42:00	3
Qoororsuaq	Vp	2013	2013-08-04 03:42:00	10
Qoororsuaq	Vp	2013	2013-08-04 04:42:00	122
Qoororsuaq	Vp	2013	2013-08-04 05:42:00	70
Qoororsuaq	Vp	2013	2013-08-04 06:42:00	0
Qoororsuaq	Vp	2013	2013-08-04 07:42:00	0
Qoororsuaq	Vp	2013	2013-08-04 08:42:00	35
Qoororsuaq	Vp	2013	2013-08-04 09:42:00	0
Qoororsuaq	Vp	2013	2013-08-04 10:42:00	150
Qoororsuaq	Vp	2013	2013-08-04 11:42:00	5
Qoororsuaq	Vp	2013	2013-08-04 12:42:00	10
Qoororsuaq	Vp	2013	2013-08-04 13:42:00	76
Qoororsuaq	Vp	2013	2013-08-04 14:42:00	49
Qoororsuaq	Vp	2013	2013-08-04 15:42:00	120
Qoororsuaq	Vp	2013	2013-08-04 16:42:00	35
Qoororsuaq	Vp	2013	2013-08-04 17:42:00	0
Qoororsuaq	Vp	2013	2013-08-04 18:42:00	0
Qoororsuaq	Vp	2013	2013-08-04 19:42:00	0
Qoororsuaq	Vp	2013	2013-08-04 20:42:00	0
Qoororsuaq	Vp	2013	2013-08-04 21:42:00	2
Qoororsuaq	Vp	2013	2013-08-04 22:42:00	4
Qoororsuaq	Vp	2013	2013-08-04 23:42:00	2
Qoororsuaq	Vp	2013	2013-08-05 00:42:00	20
Qoororsuaq	Vp	2013	2013-08-05 01:42:00	15
Qoororsuaq	Vp	2013	2013-08-05 02:42:00	0
Qoororsuaq	Vp	2013	2013-08-05 03:42:00	30
Qoororsuaq	Vp	2013	2013-08-05 04:42:00	0
Qoororsuaq	Vp	2013	2013-08-05 05:42:00	0
Qoororsuaq	Vp	2013	2013-08-05 06:42:00	60
Qoororsuaq	Vp	2013	2013-08-05 07:42:00	0
Qoororsuaq	Vp	2013	2013-08-05 08:42:00	0
Qoororsuaq	Vp	2013	2013-08-05 09:42:00	0
Qoororsuaq	Vp	2013	2013-08-05 10:42:00	70
Qoororsuaq	Vp	2013	2013-08-05 11:42:00	224
Qoororsuaq	Vp	2013	2013-08-05 12:42:00	250
Qoororsuaq	Vp	2013	2013-08-05 13:42:00	145
Qoororsuaq	Vp	2013	2013-08-05 14:42:00	0
Qoororsuaq	Vp	2013	2013-08-05 15:42:00	0
Qoororsuaq	Vp	2013	2013-08-05 16:42:00	2
Qoororsuaq	Vp	2013	2013-08-05 17:42:00	0
Qoororsuaq	Vp	2013	2013-08-05 18:42:00	0
Qoororsuaq	Vp	2013	2013-08-05 19:42:00	0
Qoororsuaq	Vp	2013	2013-08-05 20:42:00	0
Qoororsuaq	Vp	2013	2013-08-05 21:42:00	0
Qoororsuaq	Vp	2013	2013-08-05 22:42:01	0
Qoororsuaq	Vp	2013	2013-08-05 23:42:01	0
Qoororsuaq	Vp	2013	2013-08-06 00:42:01	0
Qoororsuaq	Vp	2013	2013-08-06 01:42:01	0
Qoororsuaq	Vp	2013	2013-08-06 02:42:01	1
Qoororsuaq	Vp	2013	2013-08-06 03:42:01	60
Qoororsuaq	Vp	2013	2013-08-06 04:42:01	0
Qoororsuaq	Vp	2013	2013-08-06 05:42:01	160
Qoororsuaq	Vp	2013	2013-08-06 06:42:01	30
Qoororsuaq	Vp	2013	2013-08-06 07:42:01	195
Qoororsuaq	Vp	2013	2013-08-06 08:42:01	160
Qoororsuaq	Vp	2013	2013-08-06 09:42:01	230
Qoororsuaq	Vp	2013	2013-08-06 10:42:01	175
Qoororsuaq	Vp	2013	2013-08-06 11:42:01	116
Qoororsuaq	Vp	2013	2013-08-06 12:42:01	1
Qoororsuaq	Vp	2013	2013-08-06 13:42:01	1
Qoororsuaq	Vp	2013	2013-08-06 14:42:01	0
Qoororsuaq	Vp	2013	2013-08-06 15:42:01	0
Qoororsuaq	Vp	2013	2013-08-06 16:42:01	2
Qoororsuaq	Vp	2013	2013-08-06 17:42:01	1
Qoororsuaq	Vp	2013	2013-08-06 18:42:01	0
Qoororsuaq	Vp	2013	2013-08-06 19:42:01	0
Qoororsuaq	Vp	2013	2013-08-06 20:42:01	0
Qoororsuaq	Vp	2013	2013-08-06 21:42:01	0
Qoororsuaq	Vp	2013	2013-08-06 22:42:01	0
Qoororsuaq	Vp	2013	2013-08-06 23:42:01	0
Qoororsuaq	Vp	2013	2013-08-07 00:42:01	5
Qoororsuaq	Vp	2013	2013-08-07 01:42:01	11
Qoororsuaq	Vp	2013	2013-08-07 02:42:01	20
Qoororsuaq	Vp	2013	2013-08-07 03:42:01	10
Qoororsuaq	Vp	2013	2013-08-07 04:42:01	0
Qoororsuaq	Vp	2013	2013-08-07 05:42:01	0
Qoororsuaq	Vp	2013	2013-08-07 06:42:01	0
Qoororsuaq	Vp	2013	2013-08-07 07:42:01	160
Qoororsuaq	Vp	2013	2013-08-07 08:42:01	240
Qoororsuaq	Vp	2013	2013-08-07 09:42:01	85
Qoororsuaq	Vp	2013	2013-08-07 10:42:01	40
Qoororsuaq	Vp	2013	2013-08-07 11:42:01	60
Qoororsuaq	Vp	2013	2013-08-07 12:42:01	96
Qoororsuaq	Vp	2013	2013-08-07 13:42:01	75
Qoororsuaq	Vp	2013	2013-08-07 14:42:01	50
Qoororsuaq	Vp	2013	2013-08-07 15:42:01	10
Qoororsuaq	Vp	2013	2013-08-07 16:42:01	10
Qoororsuaq	Vp	2013	2013-08-07 17:42:01	1
Qoororsuaq	Vp	2013	2013-08-07 18:42:01	0
Qoororsuaq	Vp	2013	2013-08-07 19:42:01	0
Qoororsuaq	Vp	2013	2013-08-07 20:42:01	0
Qoororsuaq	Vp	2013	2013-08-07 21:42:01	0
Qoororsuaq	Vp	2013	2013-08-07 22:42:01	3
Qoororsuaq	Vp	2013	2013-08-07 23:42:01	1
Qoororsuaq	Vp	2013	2013-08-08 00:42:01	0
Qoororsuaq	Vp	2013	2013-08-08 01:42:01	0
Qoororsuaq	Vp	2013	2013-08-08 02:42:01	7
Qoororsuaq	Vp	2013	2013-08-08 03:42:01	10
Qoororsuaq	Vp	2013	2013-08-08 04:42:01	0
Qoororsuaq	Vp	2013	2013-08-08 05:42:01	0
Qoororsuaq	Vp	2013	2013-08-08 06:42:01	0
Qoororsuaq	Vp	2013	2013-08-08 07:42:01	30
Qoororsuaq	Vp	2013	2013-08-08 08:42:01	3
Qoororsuaq	Vp	2013	2013-08-08 09:42:01	35
Qoororsuaq	Vp	2013	2013-08-08 10:42:01	0
Qoororsuaq	Vp	2013	2013-08-08 11:42:01	56
Qoororsuaq	Vp	2013	2013-08-08 12:42:01	0
Qoororsuaq	Vp	2013	2013-08-08 13:42:01	10
Qoororsuaq	Vp	2013	2013-08-08 14:42:01	10
Qoororsuaq	Vp	2013	2013-08-08 15:42:01	5
Qoororsuaq	Vp	2013	2013-08-08 16:42:01	0
Qoororsuaq	Vp	2013	2013-08-08 17:42:01	3
Qoororsuaq	Vp	2013	2013-08-08 18:42:01	3
Qoororsuaq	Vp	2013	2013-08-08 19:42:01	0
Qoororsuaq	Vp	2013	2013-08-08 20:42:01	2
Qoororsuaq	Vp	2013	2013-08-08 21:42:01	1
Qoororsuaq	Vp	2013	2013-08-08 22:42:01	0
Qoororsuaq	Vp	2013	2013-08-08 23:42:01	3
Qoororsuaq	Vp	2013	2013-08-09 00:42:01	5
Qoororsuaq	Vp	2013	2013-08-09 01:42:01	142
Qoororsuaq	Vp	2013	2013-08-09 02:42:01	56
Qoororsuaq	Vp	2013	2013-08-09 03:42:01	126
Qoororsuaq	Vp	2013	2013-08-09 04:42:01	75
Qoororsuaq	Vp	2013	2013-08-09 05:42:01	0
Qoororsuaq	Vp	2013	2013-08-09 06:42:01	20
Qoororsuaq	Vp	2013	2013-08-09 07:42:01	12
Qoororsuaq	Vp	2013	2013-08-09 08:42:01	35
Qoororsuaq	Vp	2013	2013-08-09 09:42:01	20
Qoororsuaq	Vp	2013	2013-08-09 10:42:01	40
Qoororsuaq	Vp	2013	2013-08-09 11:42:01	35
Qoororsuaq	Vp	2013	2013-08-09 12:42:01	25
Qoororsuaq	Vp	2013	2013-08-09 13:46:01	35
Qoororsuaq	Vp	2013	2013-08-09 14:46:01	15
Qoororsuaq	Vp	2013	2013-08-09 15:46:01	10
Qoororsuaq	Vp	2013	2013-08-09 16:46:01	0
Qoororsuaq	Vp	2013	2013-08-09 17:46:01	0
Qoororsuaq	Vp	2013	2013-08-09 18:46:01	0
Qoororsuaq	Vp	2013	2013-08-09 19:46:01	0
Qoororsuaq	Vp	2013	2013-08-09 20:46:01	8
Qoororsuaq	Vp	2013	2013-08-09 21:46:01	0
Qoororsuaq	Vp	2013	2013-08-09 22:46:01	16
Qoororsuaq	Vp	2013	2013-08-09 23:46:01	55
Qoororsuaq	Vp	2013	2013-08-10 00:46:01	125
Qoororsuaq	Vp	2013	2013-08-10 01:46:01	8
Qoororsuaq	Vp	2013	2013-08-10 02:46:01	76
Qoororsuaq	Vp	2013	2013-08-10 03:46:01	61
Qoororsuaq	Vp	2013	2013-08-10 04:46:00	41
Qoororsuaq	Vp	2013	2013-08-10 05:46:00	35
Qoororsuaq	Vp	2013	2013-08-10 06:46:00	10
Qoororsuaq	Vp	2013	2013-08-10 07:46:00	5
Qoororsuaq	Vp	2013	2013-08-10 08:46:00	1
Qoororsuaq	Vp	2013	2013-08-10 09:46:00	26
Qoororsuaq	Vp	2013	2013-08-10 10:46:00	0
Qoororsuaq	Vp	2013	2013-08-10 11:46:00	40
Qoororsuaq	Vp	2013	2013-08-10 12:46:00	20
Qoororsuaq	Vp	2013	2013-08-10 13:46:00	15
Qoororsuaq	Vp	2013	2013-08-10 14:46:00	2
Qoororsuaq	Vp	2013	2013-08-10 15:46:00	3
Qoororsuaq	Vp	2013	2013-08-10 16:46:00	3
Qoororsuaq	Vp	2013	2013-08-10 17:46:00	1
Qoororsuaq	Vp	2013	2013-08-10 18:46:00	5
Qoororsuaq	Vp	2013	2013-08-10 19:46:00	10
Qoororsuaq	Vp	2013	2013-08-10 20:46:00	0
Qoororsuaq	Vp	2013	2013-08-10 21:46:00	25
Qoororsuaq	Vp	2013	2013-08-10 22:46:00	90
Qoororsuaq	Vp	2013	2013-08-10 23:46:00	3
Qoororsuaq	Vp	2013	2013-08-11 00:46:00	200
Qoororsuaq	Vp	2013	2013-08-11 01:46:00	144
Qoororsuaq	Vp	2013	2013-08-11 02:46:00	95
Qoororsuaq	Vp	2013	2013-08-11 03:46:00	42
Qoororsuaq	Vp	2013	2013-08-11 04:46:00	69
Qoororsuaq	Vp	2013	2013-08-11 05:46:00	75
Qoororsuaq	Vp	2013	2013-08-11 06:46:00	38
Qoororsuaq	Vp	2013	2013-08-11 07:46:00	7
Qoororsuaq	Vp	2013	2013-08-11 08:46:00	0
Qoororsuaq	Vp	2013	2013-08-11 09:46:00	10
Qoororsuaq	Vp	2013	2013-08-11 10:46:00	5
Qoororsuaq	Vp	2013	2013-08-11 11:46:00	3
Qoororsuaq	Vp	2013	2013-08-11 12:46:00	5
Qoororsuaq	Vp	2013	2013-08-11 13:46:00	0
Qoororsuaq	Vp	2013	2013-08-11 14:46:00	10
Qoororsuaq	Vp	2013	2013-08-11 15:46:00	3
Qoororsuaq	Vp	2013	2013-08-11 16:46:00	0
Qoororsuaq	Vp	2013	2013-08-11 17:46:00	0
Qoororsuaq	Vp	2013	2013-08-11 18:46:00	0
Qoororsuaq	Vp	2013	2013-08-11 19:46:00	3
Qoororsuaq	Vp	2013	2013-08-11 20:46:00	12
Qoororsuaq	Vp	2013	2013-08-11 21:46:00	45
Qoororsuaq	Vp	2013	2013-08-11 22:46:00	1
Qoororsuaq	Vp	2013	2013-08-11 23:46:00	50
Qoororsuaq	Vp	2013	2013-08-12 00:46:00	75
Qoororsuaq	Vp	2013	2013-08-12 01:46:00	50
Qoororsuaq	Vp	2013	2013-08-12 02:46:00	63
Qoororsuaq	Vp	2013	2013-08-12 03:46:00	28
Qoororsuaq	Vp	2013	2013-08-12 04:46:00	10
Qoororsuaq	Vp	2013	2013-08-12 05:46:00	41
Qoororsuaq	Vp	2013	2013-08-12 06:46:00	35
Qoororsuaq	Vp	2013	2013-08-12 07:46:00	6
Qoororsuaq	Vp	2013	2013-08-12 08:46:00	5
Qoororsuaq	Vp	2013	2013-08-12 09:46:00	10
Qoororsuaq	Vp	2013	2013-08-12 10:46:00	12
Qoororsuaq	Vp	2013	2013-08-12 11:46:00	15
Qoororsuaq	Vp	2013	2013-08-12 12:46:00	15
Qoororsuaq	Vp	2013	2013-08-12 13:46:00	0
Qoororsuaq	Vp	2013	2013-08-12 14:46:00	3
Qoororsuaq	Vp	2013	2013-08-12 15:46:00	11
Qoororsuaq	Vp	2013	2013-08-12 16:46:00	1
Qoororsuaq	Vp	2013	2013-08-12 17:46:00	0
Qoororsuaq	Vp	2013	2013-08-12 18:46:00	0
Qoororsuaq	Vp	2013	2013-08-12 19:46:00	0
Qoororsuaq	Vp	2013	2013-08-12 20:46:00	0
Qoororsuaq	Vp	2013	2013-08-12 21:46:00	6
Qoororsuaq	Vp	2013	2013-08-12 22:46:00	0
Qoororsuaq	Vp	2013	2013-08-12 23:46:00	46
Qoororsuaq	Vp	2013	2013-08-13 00:46:00	82
Qoororsuaq	Vp	2013	2013-08-13 01:46:00	85
Qoororsuaq	Vp	2013	2013-08-13 02:46:00	2
Qoororsuaq	Vp	2013	2013-08-13 03:46:00	22
Qoororsuaq	Vp	2013	2013-08-13 04:46:00	35
Qoororsuaq	Vp	2013	2013-08-13 05:46:00	21
Qoororsuaq	Vp	2013	2013-08-13 06:46:00	43
Qoororsuaq	Vp	2013	2013-08-13 07:46:00	17
Qoororsuaq	Vp	2013	2013-08-13 08:46:00	3
Qoororsuaq	Vp	2013	2013-08-13 09:46:00	15
Qoororsuaq	Vp	2013	2013-08-13 10:46:00	3
Qoororsuaq	Vp	2013	2013-08-13 11:46:00	8
Qoororsuaq	Vp	2013	2013-08-13 12:46:00	8
Qoororsuaq	Vp	2013	2013-08-13 13:46:00	0
Qoororsuaq	Vp	2013	2013-08-13 14:46:00	0
Qoororsuaq	Vp	2013	2013-08-13 15:46:00	0
Qoororsuaq	Vp	2013	2013-08-13 16:46:00	0
Qoororsuaq	Vp	2013	2013-08-13 17:46:00	0
Qoororsuaq	Vp	2013	2013-08-13 18:46:00	0
Qoororsuaq	Vp	2013	2013-08-13 19:46:00	0
Qoororsuaq	Vp	2013	2013-08-13 20:46:00	0
Qoororsuaq	Vp	2013	2013-08-13 21:46:00	15
Qoororsuaq	Vp	2013	2013-08-13 22:46:00	5
Qoororsuaq	Vp	2013	2013-08-13 23:46:00	35
Qoororsuaq	Vp	2013	2013-08-14 00:46:00	35
Qoororsuaq	Vp	2013	2013-08-14 01:46:00	16
Qoororsuaq	Vp	2013	2013-08-14 02:46:00	75
Qoororsuaq	Vp	2013	2013-08-14 03:46:00	85
Qoororsuaq	Vp	2013	2013-08-14 04:46:00	62
Qoororsuaq	Vp	2013	2013-08-14 05:46:00	40
Qoororsuaq	Vp	2013	2013-08-14 06:46:00	10
Qoororsuaq	Vp	2013	2013-08-14 07:46:00	2
Qoororsuaq	Vp	2013	2013-08-14 08:46:00	0
Qoororsuaq	Vp	2013	2013-08-14 09:46:00	0
Qoororsuaq	Vp	2013	2013-08-14 10:46:00	0
Qoororsuaq	Vp	2013	2013-08-14 11:46:00	0
Qoororsuaq	Vp	2013	2013-08-14 12:46:00	0
Qoororsuaq	Vp	2013	2013-08-14 13:46:00	0
Qoororsuaq	Vp	2013	2013-08-14 14:46:00	0
Qoororsuaq	Vp	2013	2013-08-14 15:46:00	0
Qoororsuaq	Vp	2013	2013-08-14 16:46:00	0
Qoororsuaq	Vp	2013	2013-08-14 17:46:00	0
Qoororsuaq	Vp	2013	2013-08-14 18:46:00	0
Qoororsuaq	Vp	2013	2013-08-14 19:46:00	0
Qoororsuaq	Vp	2013	2013-08-14 20:46:00	0
Qoororsuaq	Vp	2013	2013-08-14 21:46:00	0
Qoororsuaq	Vp	2013	2013-08-14 22:46:00	30
Qoororsuaq	Vp	2013	2013-08-14 23:46:00	60
Qoororsuaq	Vp	2013	2013-08-15 00:46:00	35
Qoororsuaq	Vp	2013	2013-08-15 01:46:00	35
Qoororsuaq	Vp	2013	2013-08-15 02:46:00	40
Qoororsuaq	Vp	2013	2013-08-15 03:46:00	10
Qoororsuaq	Vp	2013	2013-08-15 04:46:00	15
Qoororsuaq	Vp	2013	2013-08-15 05:46:00	20
Qoororsuaq	Vp	2013	2013-08-15 06:46:00	25
Qoororsuaq	Vp	2013	2013-08-15 07:46:00	7
Qoororsuaq	Vp	2013	2013-08-15 08:46:00	5
Qoororsuaq	Vp	2013	2013-08-15 09:46:00	0
Qoororsuaq	Vp	2013	2013-08-15 10:46:00	3
Qoororsuaq	Vp	2013	2013-08-15 11:46:00	0
Qoororsuaq	Vp	2013	2013-08-15 12:46:00	0
Qoororsuaq	Vp	2013	2013-08-15 13:46:00	0
Qoororsuaq	Vp	2013	2013-08-15 14:46:00	0
Qoororsuaq	Vp	2013	2013-08-15 15:46:00	0
Qoororsuaq	Vp	2013	2013-08-15 16:46:00	0
Qoororsuaq	Vp	2013	2013-08-15 17:46:00	0
Qoororsuaq	Vp	2013	2013-08-15 18:46:00	0
Qoororsuaq	Vp	2013	2013-08-15 19:46:00	0
Qoororsuaq	Vp	2013	2013-08-15 20:46:00	0
Qoororsuaq	Vp	2013	2013-08-15 21:46:00	2
Qoororsuaq	Vp	2013	2013-08-15 22:46:00	7
Qoororsuaq	Vp	2013	2013-08-15 23:46:00	30
Qoororsuaq	Vp	2013	2013-08-16 00:46:00	25
Qoororsuaq	Vp	2013	2013-08-16 01:46:00	35
Qoororsuaq	Vp	2013	2013-08-16 02:46:00	25
Qoororsuaq	Vp	2013	2013-08-16 03:46:00	10
Qoororsuaq	Vp	2013	2013-08-16 04:46:00	2
Qoororsuaq	Vp	2013	2013-08-16 05:46:00	0
Qoororsuaq	Vp	2013	2013-08-16 06:46:00	5
Qoororsuaq	Vp	2013	2013-08-16 07:46:00	3
Qoororsuaq	Vp	2013	2013-08-16 08:46:00	5
Qoororsuaq	Vp	2013	2013-08-16 09:46:00	10
Qoororsuaq	Vp	2013	2013-08-16 10:46:00	4
Qoororsuaq	Vp	2013	2013-08-16 11:46:00	0
Qoororsuaq	Vp	2013	2013-08-16 12:46:00	0
Qoororsuaq	Vp	2013	2013-08-16 13:46:00	0
Qoororsuaq	Vp	2013	2013-08-16 14:46:00	0
Qoororsuaq	Vp	2013	2013-08-16 15:46:00	0
Qoororsuaq	Vp	2013	2013-08-16 16:46:00	0
Qoororsuaq	Vp	2013	2013-08-16 17:46:00	0
Qoororsuaq	Vp	2013	2013-08-16 18:46:00	0
Qoororsuaq	Vp	2013	2013-08-16 19:46:00	0
Qoororsuaq	Vp	2013	2013-08-16 20:46:00	0
Qoororsuaq	Vp	2013	2013-08-16 21:46:00	0
Qoororsuaq	Vp	2013	2013-08-16 22:46:00	0
Qoororsuaq	Vp	2013	2013-08-16 23:46:00	10
Qoororsuaq	Vp	2013	2013-08-17 00:46:00	0
Qoororsuaq	Vp	2013	2013-08-17 01:46:00	3
Qoororsuaq	Vp	2013	2013-08-17 02:46:00	4
Qoororsuaq	Vp	2013	2013-08-17 03:46:00	5
Qoororsuaq	Vp	2013	2013-08-17 04:46:00	3
Qoororsuaq	Vp	2013	2013-08-17 05:46:00	1
Qoororsuaq	Vp	2013	2013-08-17 06:46:00	0
Qoororsuaq	Vp	2013	2013-08-17 07:46:00	0
Qoororsuaq	Vp	2013	2013-08-17 08:46:00	0
Qoororsuaq	Vp	2013	2013-08-17 09:46:00	0
Qoororsuaq	Vp	2013	2013-08-17 10:46:00	0
Qoororsuaq	Vp	2013	2013-08-17 11:46:00	0
Qoororsuaq	Vp	2013	2013-08-17 12:46:00	0
Qoororsuaq	Vp	2013	2013-08-17 13:46:00	0
Qoororsuaq	Vp	2013	2013-08-17 14:46:00	0
Qoororsuaq	Vp	2013	2013-08-17 15:46:00	0
Qoororsuaq	Vp	2013	2013-08-17 16:46:00	0
Qoororsuaq	Vp	2013	2013-08-17 17:46:00	0
Qoororsuaq	Vp	2013	2013-08-17 18:46:00	0
Qoororsuaq	Vp	2013	2013-08-17 19:46:00	0
Qoororsuaq	Vp	2013	2013-08-17 20:46:00	0
Qoororsuaq	Vp	2013	2013-08-17 21:46:00	0
Qoororsuaq	Vp	2013	2013-08-17 22:46:00	0
Qoororsuaq	Vp	2013	2013-08-17 23:46:00	0
Qoororsuaq	Vp	2013	2013-08-18 00:46:00	0
Qoororsuaq	Vp	2013	2013-08-18 01:46:00	5
Qoororsuaq	Vp	2013	2013-08-18 02:46:00	0
Qoororsuaq	Vp	2013	2013-08-18 03:46:00	1
Qoororsuaq	Vp	2013	2013-08-18 04:46:00	0
Qoororsuaq	Vp	2013	2013-08-18 05:46:00	0
Qoororsuaq	Vp	2013	2013-08-18 06:46:00	0
Qoororsuaq	Vp	2013	2013-08-18 07:46:00	0
Qoororsuaq	Vp	2013	2013-08-18 08:46:00	0
Qoororsuaq	Vp	2013	2013-08-18 09:46:00	0
Qoororsuaq	Vp	2013	2013-08-18 10:46:00	0
Qoororsuaq	Vp	2013	2013-08-18 11:46:00	0
Qoororsuaq	Vp	2013	2013-08-18 12:46:00	0
Qoororsuaq	Vp	2013	2013-08-18 13:46:00	0
Qoororsuaq	Vp	2013	2013-08-18 14:46:00	0
Qoororsuaq	Vp	2013	2013-08-18 15:46:00	0
Qoororsuaq	Vp	2013	2013-08-18 16:46:00	0
Qoororsuaq	Vp	2013	2013-08-18 17:46:00	0
Qoororsuaq	Vp	2013	2013-08-18 18:46:00	0
Qoororsuaq	Vp	2013	2013-08-18 19:46:00	0
Qoororsuaq	Vp	2013	2013-08-18 20:46:00	0
Qoororsuaq	Vp	2013	2013-08-18 21:46:00	0
Qoororsuaq	Vp	2013	2013-08-18 22:46:00	0
Qoororsuaq	Vp	2013	2013-08-18 23:46:00	0
Qoororsuaq	Vp	2013	2013-08-19 00:46:00	0
Qoororsuaq	Vp	2013	2013-08-19 01:46:00	0
Qoororsuaq	Vp	2013	2013-08-19 02:46:00	0
Qoororsuaq	Vp	2013	2013-08-19 03:46:00	0
Qoororsuaq	Vp	2013	2013-08-19 04:46:00	0
Qoororsuaq	Vp	2013	2013-08-19 05:46:00	0
Qoororsuaq	Vp	2013	2013-08-19 06:46:00	0
Qoororsuaq	Vp	2013	2013-08-19 07:46:00	0
Qoororsuaq	Vp	2013	2013-08-19 08:46:00	0
Qoororsuaq	Vp	2013	2013-08-19 09:46:00	0
Qoororsuaq	Vp	2013	2013-08-19 10:46:00	0
Qoororsuaq	Vp	2013	2013-08-19 11:46:00	0
Qoororsuaq	Vp	2013	2013-08-19 12:46:00	0
Qoororsuaq	Vp	2013	2013-08-19 13:46:00	0
Qoororsuaq	Vp	2013	2013-08-19 14:46:00	0
Qoororsuaq	Vp	2013	2013-08-19 15:46:00	0
Qoororsuaq	Vp	2013	2013-08-19 16:46:00	0
Qoororsuaq	Vp	2013	2013-08-19 17:46:00	0
Qoororsuaq	Vp	2013	2013-08-19 18:46:00	0
Qoororsuaq	Vp	2013	2013-08-19 19:46:00	0
Qoororsuaq	Vp	2013	2013-08-19 20:46:00	0
Qoororsuaq	Vp	2013	2013-08-19 21:46:00	0
Qoororsuaq	Vp	2013	2013-08-19 22:46:00	0
Qoororsuaq	Vp	2013	2013-08-19 23:46:00	0
Qoororsuaq	Vp	2013	2013-08-20 00:46:00	0
Qoororsuaq	Vp	2013	2013-08-20 01:46:00	0
Qoororsuaq	Vp	2013	2013-08-20 02:46:00	0
Qoororsuaq	Vp	2013	2013-08-20 03:46:00	0
Qoororsuaq	Vp	2013	2013-08-20 04:46:00	0
Qoororsuaq	Vp	2013	2013-08-20 05:46:00	0
Qoororsuaq	Vp	2013	2013-08-20 06:46:00	0
Qoororsuaq	Vp	2013	2013-08-20 07:46:00	0
Qoororsuaq	Vp	2013	2013-08-20 08:46:00	0
Qoororsuaq	Vp	2013	2013-08-20 09:46:00	0
Qoororsuaq	Vp	2013	2013-08-20 10:46:00	0
Qoororsuaq	Vp	2013	2013-08-20 11:46:00	0
Qoororsuaq	Vp	2013	2013-08-20 12:46:00	0
Qoororsuaq	Vp	2013	2013-08-20 13:46:00	0
Qoororsuaq	Vp	2013	2013-08-20 14:46:00	0
Qoororsuaq	Vp	2013	2013-08-20 15:46:00	0
Qoororsuaq	Vp	2013	2013-08-20 16:46:00	0
Qoororsuaq	Vp	2013	2013-08-20 17:46:00	0
Qoororsuaq	Vp	2013	2013-08-20 18:46:00	0
Qoororsuaq	Vp	2013	2013-08-20 19:46:00	0
Qoororsuaq	Vp	2013	2013-08-20 20:46:00	0
Qoororsuaq	Vp	2013	2013-08-20 21:46:00	0
Qoororsuaq	Vp	2013	2013-08-20 22:46:00	0
Qoororsuaq	Vp	2013	2013-08-20 23:46:00	0
Qoororsuaq	Vp	2013	2013-08-21 00:46:00	0
Qoororsuaq	Vp	2013	2013-08-21 01:46:00	0
Qoororsuaq	Vp	2013	2013-08-21 02:46:00	0
Qoororsuaq	Vp	2013	2013-08-21 03:46:00	0
Qoororsuaq	Vp	2013	2013-08-21 04:46:00	0
Qoororsuaq	Vp	2013	2013-08-21 05:46:00	0
Qoororsuaq	Vp	2013	2013-08-21 06:46:00	0
Qoororsuaq	Vp	2013	2013-08-21 07:46:00	0
Qoororsuaq	Vp	2013	2013-08-21 08:46:00	0
Qoororsuaq	Vp	2013	2013-08-21 09:46:00	0
Qoororsuaq	Vp	2013	2013-08-21 10:46:00	0
Qoororsuaq	Vp	2013	2013-08-21 11:46:00	0
Qoororsuaq	Vp	2013	2013-08-21 12:46:00	0
Qoororsuaq	Vp	2013	2013-08-21 13:46:00	0
Qoororsuaq	Vp	2013	2013-08-21 14:46:00	0
Qoororsuaq	Vp	2013	2013-08-21 15:46:00	0
Qoororsuaq	Vp	2013	2013-08-21 16:46:00	0
Qoororsuaq	Vp	2013	2013-08-21 17:46:00	0
Qoororsuaq	Vp	2013	2013-08-21 18:46:00	0
Qoororsuaq	Vp	2013	2013-08-21 19:46:00	0
Qoororsuaq	Vp	2013	2013-08-21 20:46:00	0
Qoororsuaq	Vp	2013	2013-08-21 21:46:00	0
Qoororsuaq	Vp	2013	2013-08-21 22:46:00	0
Qoororsuaq	Vp	2013	2013-08-21 23:46:00	0
Qoororsuaq	Vp	2013	2013-08-22 00:46:00	0
Qoororsuaq	Vp	2013	2013-08-22 01:46:00	0
Qoororsuaq	Vp	2013	2013-08-22 02:46:00	0
Qoororsuaq	Vp	2013	2013-08-22 03:46:00	0
Qoororsuaq	Vp	2013	2013-08-22 04:46:00	0
Qoororsuaq	Vp	2013	2013-08-22 05:46:00	0
Qoororsuaq	Vp	2013	2013-08-22 06:46:00	0
Qoororsuaq	Vp	2013	2013-08-22 07:46:00	0
Qoororsuaq	Vp	2013	2013-08-22 08:46:00	0
Qoororsuaq	Vp	2013	2013-08-22 09:46:00	0
Qoororsuaq	Vp	2013	2013-08-22 10:46:00	0
Qoororsuaq	Vp	2013	2013-08-22 11:46:00	0
Qoororsuaq	Vp	2013	2013-08-22 12:46:00	0
Qoororsuaq	Vp	2013	2013-08-22 13:46:00	0
Qoororsuaq	Vp	2013	2013-08-22 14:46:00	0
Qoororsuaq	Vp	2013	2013-08-22 15:46:00	0
Qoororsuaq	Vp	2013	2013-08-22 16:46:00	0
Qoororsuaq	Vp	2013	2013-08-22 17:46:00	0
Qoororsuaq	Vp	2013	2013-08-22 18:46:00	0
Qoororsuaq	Vp	2013	2013-08-22 19:46:00	0
Qoororsuaq	Vp	2013	2013-08-22 20:46:00	0
Qoororsuaq	Vp	2013	2013-08-22 21:46:00	0
Qoororsuaq	Vp	2013	2013-08-22 22:46:00	0
Qoororsuaq	Vp	2013	2013-08-22 23:46:00	0
Qoororsuaq	Vp	2014	2014-08-01 00:50:12	0
Qoororsuaq	Vp	2014	2014-08-01 01:50:12	10
Qoororsuaq	Vp	2014	2014-08-01 02:50:12	0
Qoororsuaq	Vp	2014	2014-08-01 03:50:12	77
Qoororsuaq	Vp	2014	2014-08-01 04:50:12	44
Qoororsuaq	Vp	2014	2014-08-01 05:50:12	225
Qoororsuaq	Vp	2014	2014-08-01 06:50:12	10
Qoororsuaq	Vp	2014	2014-08-01 07:50:12	7
Qoororsuaq	Vp	2014	2014-08-01 08:50:12	213
Qoororsuaq	Vp	2014	2014-08-01 09:50:12	0
Qoororsuaq	Vp	2014	2014-08-01 10:50:12	130
Qoororsuaq	Vp	2014	2014-08-01 11:50:12	5
Qoororsuaq	Vp	2014	2014-08-01 12:50:12	0
Qoororsuaq	Vp	2014	2014-08-01 13:50:12	1
Qoororsuaq	Vp	2014	2014-08-01 14:50:12	45
Qoororsuaq	Vp	2014	2014-08-01 15:50:12	0
Qoororsuaq	Vp	2014	2014-08-01 16:50:12	0
Qoororsuaq	Vp	2014	2014-08-01 17:50:12	15
Qoororsuaq	Vp	2014	2014-08-01 18:50:12	2
Qoororsuaq	Vp	2014	2014-08-01 19:50:12	0
Qoororsuaq	Vp	2014	2014-08-01 20:50:12	0
Qoororsuaq	Vp	2014	2014-08-01 21:50:12	0
Qoororsuaq	Vp	2014	2014-08-01 22:07:44	0
Qoororsuaq	Vp	2014	2014-08-01 23:07:44	0
Qoororsuaq	Vp	2014	2014-08-02 00:07:43	15
Qoororsuaq	Vp	2014	2014-08-02 01:07:43	25
Qoororsuaq	Vp	2014	2014-08-02 02:07:43	0
Qoororsuaq	Vp	2014	2014-08-02 03:07:43	60
Qoororsuaq	Vp	2014	2014-08-02 04:07:43	170
Qoororsuaq	Vp	2014	2014-08-02 05:07:43	0
Qoororsuaq	Vp	2014	2014-08-02 06:07:43	113
Qoororsuaq	Vp	2014	2014-08-02 07:07:43	216
Qoororsuaq	Vp	2014	2014-08-02 08:07:43	0
Qoororsuaq	Vp	2014	2014-08-02 09:07:43	255
Qoororsuaq	Vp	2014	2014-08-02 10:07:43	26
Qoororsuaq	Vp	2014	2014-08-02 11:07:43	0
Qoororsuaq	Vp	2014	2014-08-02 12:07:43	250
Qoororsuaq	Vp	2014	2014-08-02 13:07:43	175
Qoororsuaq	Vp	2014	2014-08-02 14:07:43	125
Qoororsuaq	Vp	2014	2014-08-02 15:07:43	196
Qoororsuaq	Vp	2014	2014-08-02 16:07:43	315
Qoororsuaq	Vp	2014	2014-08-02 17:07:43	169
Qoororsuaq	Vp	2014	2014-08-02 18:07:43	10
Qoororsuaq	Vp	2014	2014-08-02 19:07:43	0
Qoororsuaq	Vp	2014	2014-08-02 20:07:43	0
Qoororsuaq	Vp	2014	2014-08-02 21:07:43	3
Qoororsuaq	Vp	2014	2014-08-02 22:07:43	0
Qoororsuaq	Vp	2014	2014-08-02 23:07:43	0
Qoororsuaq	Vp	2014	2014-08-03 00:07:43	0
Qoororsuaq	Vp	2014	2014-08-03 01:07:43	0
Qoororsuaq	Vp	2014	2014-08-03 02:07:43	35
Qoororsuaq	Vp	2014	2014-08-03 03:07:43	0
Qoororsuaq	Vp	2014	2014-08-03 04:07:43	0
Qoororsuaq	Vp	2014	2014-08-03 05:07:43	25
Qoororsuaq	Vp	2014	2014-08-03 06:07:43	7
Qoororsuaq	Vp	2014	2014-08-03 07:07:43	5
Qoororsuaq	Vp	2014	2014-08-03 08:07:43	136
Qoororsuaq	Vp	2014	2014-08-03 09:07:43	0
Qoororsuaq	Vp	2014	2014-08-03 10:07:43	41
Qoororsuaq	Vp	2014	2014-08-03 11:07:43	11
Qoororsuaq	Vp	2014	2014-08-03 12:07:43	11
Qoororsuaq	Vp	2014	2014-08-03 13:07:43	4
Qoororsuaq	Vp	2014	2014-08-03 14:07:43	0
Qoororsuaq	Vp	2014	2014-08-03 15:07:43	0
Qoororsuaq	Vp	2014	2014-08-03 16:07:43	0
Qoororsuaq	Vp	2014	2014-08-03 17:07:43	1
Qoororsuaq	Vp	2014	2014-08-03 18:07:43	0
Qoororsuaq	Vp	2014	2014-08-03 19:07:43	0
Qoororsuaq	Vp	2014	2014-08-03 20:07:43	0
Qoororsuaq	Vp	2014	2014-08-03 21:07:43	0
Qoororsuaq	Vp	2014	2014-08-03 22:07:43	0
Qoororsuaq	Vp	2014	2014-08-03 23:07:43	0
Qoororsuaq	Vp	2014	2014-08-04 00:07:43	3
Qoororsuaq	Vp	2014	2014-08-04 01:07:43	45
Qoororsuaq	Vp	2014	2014-08-04 02:07:43	35
Qoororsuaq	Vp	2014	2014-08-04 03:07:43	0
Qoororsuaq	Vp	2014	2014-08-04 04:07:43	0
Qoororsuaq	Vp	2014	2014-08-04 05:07:43	23
Qoororsuaq	Vp	2014	2014-08-04 06:07:43	0
Qoororsuaq	Vp	2014	2014-08-04 07:07:43	0
Qoororsuaq	Vp	2014	2014-08-04 08:07:43	98
Qoororsuaq	Vp	2014	2014-08-04 09:07:43	3
Qoororsuaq	Vp	2014	2014-08-04 10:07:43	4
Qoororsuaq	Vp	2014	2014-08-04 11:07:43	0
Qoororsuaq	Vp	2014	2014-08-04 12:07:43	230
Qoororsuaq	Vp	2014	2014-08-04 13:07:43	260
Qoororsuaq	Vp	2014	2014-08-04 14:07:43	250
Qoororsuaq	Vp	2014	2014-08-04 15:07:43	126
Qoororsuaq	Vp	2014	2014-08-04 16:07:43	31
Qoororsuaq	Vp	2014	2014-08-04 17:07:43	5
Qoororsuaq	Vp	2014	2014-08-04 18:07:43	4
Qoororsuaq	Vp	2014	2014-08-04 19:07:43	0
Qoororsuaq	Vp	2014	2014-08-04 20:07:43	1
Qoororsuaq	Vp	2014	2014-08-04 21:07:43	2
Qoororsuaq	Vp	2014	2014-08-04 22:07:43	0
Qoororsuaq	Vp	2014	2014-08-04 23:07:43	0
Qoororsuaq	Vp	2014	2014-08-05 00:07:43	45
Qoororsuaq	Vp	2014	2014-08-05 01:07:43	0
Qoororsuaq	Vp	2014	2014-08-05 02:07:43	75
Qoororsuaq	Vp	2014	2014-08-05 03:07:43	10
Qoororsuaq	Vp	2014	2014-08-05 04:07:43	0
Qoororsuaq	Vp	2014	2014-08-05 05:07:43	0
Qoororsuaq	Vp	2014	2014-08-05 06:07:43	99
Qoororsuaq	Vp	2014	2014-08-05 07:07:43	111
Qoororsuaq	Vp	2014	2014-08-05 08:07:43	218
Qoororsuaq	Vp	2014	2014-08-05 09:07:43	85
Qoororsuaq	Vp	2014	2014-08-05 10:07:43	0
Qoororsuaq	Vp	2014	2014-08-05 11:07:43	120
Qoororsuaq	Vp	2014	2014-08-05 12:07:43	190
Qoororsuaq	Vp	2014	2014-08-05 13:07:43	54
Qoororsuaq	Vp	2014	2014-08-05 14:07:43	75
Qoororsuaq	Vp	2014	2014-08-05 15:07:43	0
Qoororsuaq	Vp	2014	2014-08-05 16:07:43	0
Qoororsuaq	Vp	2014	2014-08-05 17:07:43	0
Qoororsuaq	Vp	2014	2014-08-05 18:07:43	0
Qoororsuaq	Vp	2014	2014-08-05 19:07:43	0
Qoororsuaq	Vp	2014	2014-08-05 20:07:43	3
Qoororsuaq	Vp	2014	2014-08-05 21:07:43	0
Qoororsuaq	Vp	2014	2014-08-05 22:07:43	2
Qoororsuaq	Vp	2014	2014-08-05 23:07:43	10
Qoororsuaq	Vp	2014	2014-08-06 00:07:43	15
Qoororsuaq	Vp	2014	2014-08-06 01:07:43	10
Qoororsuaq	Vp	2014	2014-08-06 02:07:43	2
Qoororsuaq	Vp	2014	2014-08-06 03:07:43	0
Qoororsuaq	Vp	2014	2014-08-06 04:07:43	0
Qoororsuaq	Vp	2014	2014-08-06 05:07:43	10
Qoororsuaq	Vp	2014	2014-08-06 06:07:43	2
Qoororsuaq	Vp	2014	2014-08-06 07:07:43	0
Qoororsuaq	Vp	2014	2014-08-06 08:07:43	0
Qoororsuaq	Vp	2014	2014-08-06 09:07:43	45
Qoororsuaq	Vp	2014	2014-08-06 10:07:43	10
Qoororsuaq	Vp	2014	2014-08-06 11:07:43	10
Qoororsuaq	Vp	2014	2014-08-06 12:07:43	15
Qoororsuaq	Vp	2014	2014-08-06 13:07:43	15
Qoororsuaq	Vp	2014	2014-08-06 14:07:43	10
Qoororsuaq	Vp	2014	2014-08-06 15:07:43	0
Qoororsuaq	Vp	2014	2014-08-06 16:07:43	5
Qoororsuaq	Vp	2014	2014-08-06 17:07:43	1
Qoororsuaq	Vp	2014	2014-08-06 18:07:43	0
Qoororsuaq	Vp	2014	2014-08-06 19:07:43	0
Qoororsuaq	Vp	2014	2014-08-06 20:07:43	5
Qoororsuaq	Vp	2014	2014-08-06 21:07:43	5
Qoororsuaq	Vp	2014	2014-08-06 22:07:43	10
Qoororsuaq	Vp	2014	2014-08-06 23:07:43	3
Qoororsuaq	Vp	2014	2014-08-07 00:07:43	5
Qoororsuaq	Vp	2014	2014-08-07 01:07:43	5
Qoororsuaq	Vp	2014	2014-08-07 02:07:43	12
Qoororsuaq	Vp	2014	2014-08-07 03:07:43	8
Qoororsuaq	Vp	2014	2014-08-07 04:07:43	10
Qoororsuaq	Vp	2014	2014-08-07 05:07:43	5
Qoororsuaq	Vp	2014	2014-08-07 06:07:43	0
Qoororsuaq	Vp	2014	2014-08-07 07:07:43	10
Qoororsuaq	Vp	2014	2014-08-07 08:07:43	0
Qoororsuaq	Vp	2014	2014-08-07 09:07:43	20
Qoororsuaq	Vp	2014	2014-08-07 10:07:43	11
Qoororsuaq	Vp	2014	2014-08-07 11:07:43	37
Qoororsuaq	Vp	2014	2014-08-07 12:07:43	2
Qoororsuaq	Vp	2014	2014-08-07 13:07:43	1
Qoororsuaq	Vp	2014	2014-08-07 14:07:43	7
Qoororsuaq	Vp	2014	2014-08-07 15:07:43	3
Qoororsuaq	Vp	2014	2014-08-07 16:07:43	0
Qoororsuaq	Vp	2014	2014-08-07 17:07:43	5
Qoororsuaq	Vp	2014	2014-08-07 18:07:43	1
Qoororsuaq	Vp	2014	2014-08-07 19:07:43	0
Qoororsuaq	Vp	2014	2014-08-07 20:07:43	5
Qoororsuaq	Vp	2014	2014-08-07 21:07:43	5
Qoororsuaq	Vp	2014	2014-08-07 22:07:43	10
Qoororsuaq	Vp	2014	2014-08-07 23:07:43	40
Qoororsuaq	Vp	2014	2014-08-08 00:07:43	31
Qoororsuaq	Vp	2014	2014-08-08 01:07:43	20
Qoororsuaq	Vp	2014	2014-08-08 02:07:43	15
Qoororsuaq	Vp	2014	2014-08-08 03:07:43	10
Qoororsuaq	Vp	2014	2014-08-08 04:07:43	15
Qoororsuaq	Vp	2014	2014-08-08 05:07:43	0
Qoororsuaq	Vp	2014	2014-08-08 06:07:43	15
Qoororsuaq	Vp	2014	2014-08-08 07:07:43	35
Qoororsuaq	Vp	2014	2014-08-08 08:07:43	15
Qoororsuaq	Vp	2014	2014-08-08 09:07:43	0
Qoororsuaq	Vp	2014	2014-08-08 10:07:43	0
Qoororsuaq	Vp	2014	2014-08-08 11:07:43	0
Qoororsuaq	Vp	2014	2014-08-08 12:07:43	0
Qoororsuaq	Vp	2014	2014-08-08 13:07:43	6
Qoororsuaq	Vp	2014	2014-08-08 14:07:43	2
Qoororsuaq	Vp	2014	2014-08-08 15:07:43	0
Qoororsuaq	Vp	2014	2014-08-08 16:07:43	5
Qoororsuaq	Vp	2014	2014-08-08 17:07:43	5
Qoororsuaq	Vp	2014	2014-08-08 18:07:43	3
Qoororsuaq	Vp	2014	2014-08-08 19:07:43	1
Qoororsuaq	Vp	2014	2014-08-08 20:07:43	0
Qoororsuaq	Vp	2014	2014-08-08 21:07:43	15
Qoororsuaq	Vp	2014	2014-08-08 22:07:43	15
Qoororsuaq	Vp	2014	2014-08-08 23:07:43	45
Qoororsuaq	Vp	2014	2014-08-09 00:07:43	15
Qoororsuaq	Vp	2014	2014-08-09 01:07:43	26
Qoororsuaq	Vp	2014	2014-08-09 02:07:43	10
Qoororsuaq	Vp	2014	2014-08-09 03:07:43	10
Qoororsuaq	Vp	2014	2014-08-09 04:07:43	12
Qoororsuaq	Vp	2014	2014-08-09 05:07:43	10
Qoororsuaq	Vp	2014	2014-08-09 06:07:43	11
Qoororsuaq	Vp	2014	2014-08-09 07:07:43	5
Qoororsuaq	Vp	2014	2014-08-09 08:07:43	7
Qoororsuaq	Vp	2014	2014-08-09 09:07:43	2
Qoororsuaq	Vp	2014	2014-08-09 10:07:43	2
Qoororsuaq	Vp	2014	2014-08-09 11:07:43	0
Qoororsuaq	Vp	2014	2014-08-09 12:07:43	1
Qoororsuaq	Vp	2014	2014-08-09 13:07:43	2
Qoororsuaq	Vp	2014	2014-08-09 14:07:43	2
Qoororsuaq	Vp	2014	2014-08-09 15:07:43	5
Qoororsuaq	Vp	2014	2014-08-09 16:07:43	8
Qoororsuaq	Vp	2014	2014-08-09 17:07:43	7
Qoororsuaq	Vp	2014	2014-08-09 18:07:43	2
Qoororsuaq	Vp	2014	2014-08-09 19:07:43	6
Qoororsuaq	Vp	2014	2014-08-09 20:07:43	0
Qoororsuaq	Vp	2014	2014-08-09 21:07:43	1
Qoororsuaq	Vp	2014	2014-08-09 22:07:43	75
Qoororsuaq	Vp	2014	2014-08-09 23:07:43	11
Qoororsuaq	Vp	2014	2014-08-10 00:07:43	25
Qoororsuaq	Vp	2014	2014-08-10 01:07:43	45
Qoororsuaq	Vp	2014	2014-08-10 02:07:43	16
Qoororsuaq	Vp	2014	2014-08-10 03:07:43	12
Qoororsuaq	Vp	2014	2014-08-10 04:07:43	37
Qoororsuaq	Vp	2014	2014-08-10 05:07:43	40
Qoororsuaq	Vp	2014	2014-08-10 06:07:43	10
Qoororsuaq	Vp	2014	2014-08-10 07:07:42	7
Qoororsuaq	Vp	2014	2014-08-10 08:07:42	10
Qoororsuaq	Vp	2014	2014-08-10 09:07:42	16
Qoororsuaq	Vp	2014	2014-08-10 10:07:42	7
Qoororsuaq	Vp	2014	2014-08-10 11:07:42	40
Qoororsuaq	Vp	2014	2014-08-10 12:07:42	15
Qoororsuaq	Vp	2014	2014-08-10 13:07:42	20
Qoororsuaq	Vp	2014	2014-08-10 14:07:42	10
Qoororsuaq	Vp	2014	2014-08-10 15:07:42	11
Qoororsuaq	Vp	2014	2014-08-10 16:07:42	0
Qoororsuaq	Vp	2014	2014-08-10 17:07:42	10
Qoororsuaq	Vp	2014	2014-08-10 18:07:42	0
Qoororsuaq	Vp	2014	2014-08-10 19:07:42	5
Qoororsuaq	Vp	2014	2014-08-10 20:07:42	5
Qoororsuaq	Vp	2014	2014-08-10 21:07:42	5
Qoororsuaq	Vp	2014	2014-08-10 22:07:42	5
Qoororsuaq	Vp	2014	2014-08-10 23:07:42	25
Qoororsuaq	Vp	2014	2014-08-11 00:07:42	38
Qoororsuaq	Vp	2014	2014-08-11 01:07:42	35
Qoororsuaq	Vp	2014	2014-08-11 02:07:42	80
Qoororsuaq	Vp	2014	2014-08-11 03:07:42	55
Qoororsuaq	Vp	2014	2014-08-11 04:07:42	37
Qoororsuaq	Vp	2014	2014-08-11 05:07:42	75
Qoororsuaq	Vp	2014	2014-08-11 06:07:42	81
Qoororsuaq	Vp	2014	2014-08-11 07:07:42	96
Qoororsuaq	Vp	2014	2014-08-11 08:07:42	31
Qoororsuaq	Vp	2014	2014-08-11 09:07:42	25
Qoororsuaq	Vp	2014	2014-08-11 10:07:42	15
Qoororsuaq	Vp	2014	2014-08-11 11:07:42	6
Qoororsuaq	Vp	2014	2014-08-11 12:07:42	10
Qoororsuaq	Vp	2014	2014-08-11 13:07:42	10
Qoororsuaq	Vp	2014	2014-08-11 14:07:42	5
Qoororsuaq	Vp	2014	2014-08-11 15:07:42	15
Qoororsuaq	Vp	2014	2014-08-11 16:07:42	2
Qoororsuaq	Vp	2014	2014-08-11 17:07:42	0
Qoororsuaq	Vp	2014	2014-08-11 18:07:42	8
Qoororsuaq	Vp	2014	2014-08-11 19:07:42	5
Qoororsuaq	Vp	2014	2014-08-11 20:07:42	15
Qoororsuaq	Vp	2014	2014-08-11 21:07:42	0
Qoororsuaq	Vp	2014	2014-08-11 22:07:42	20
Qoororsuaq	Vp	2014	2014-08-11 23:07:42	36
Qoororsuaq	Vp	2014	2014-08-12 00:07:42	31
Qoororsuaq	Vp	2014	2014-08-12 01:07:42	90
Qoororsuaq	Vp	2014	2014-08-12 02:07:42	26
Qoororsuaq	Vp	2014	2014-08-12 03:07:42	18
Qoororsuaq	Vp	2014	2014-08-12 04:07:42	35
Qoororsuaq	Vp	2014	2014-08-12 05:07:42	13
Qoororsuaq	Vp	2014	2014-08-12 06:07:42	20
Qoororsuaq	Vp	2014	2014-08-12 07:07:42	8
Qoororsuaq	Vp	2014	2014-08-12 08:07:42	3
Qoororsuaq	Vp	2014	2014-08-12 09:07:42	6
Qoororsuaq	Vp	2014	2014-08-12 10:07:42	5
Qoororsuaq	Vp	2014	2014-08-12 11:07:42	10
Qoororsuaq	Vp	2014	2014-08-12 12:07:42	4
Qoororsuaq	Vp	2014	2014-08-12 13:07:42	12
Qoororsuaq	Vp	2014	2014-08-12 14:07:42	12
Qoororsuaq	Vp	2014	2014-08-12 15:07:42	2
Qoororsuaq	Vp	2014	2014-08-12 16:07:42	10
Qoororsuaq	Vp	2014	2014-08-12 17:07:42	1
Qoororsuaq	Vp	2014	2014-08-12 18:07:42	0
Qoororsuaq	Vp	2014	2014-08-12 19:07:42	5
Qoororsuaq	Vp	2014	2014-08-12 20:07:42	8
Qoororsuaq	Vp	2014	2014-08-12 21:07:42	15
Qoororsuaq	Vp	2014	2014-08-12 22:07:42	25
Qoororsuaq	Vp	2014	2014-08-12 23:07:42	40
Qoororsuaq	Vp	2014	2014-08-13 00:07:42	60
Qoororsuaq	Vp	2014	2014-08-13 01:07:42	30
Qoororsuaq	Vp	2014	2014-08-13 02:07:42	26
Qoororsuaq	Vp	2014	2014-08-13 03:07:42	50
Qoororsuaq	Vp	2014	2014-08-13 04:07:42	35
Qoororsuaq	Vp	2014	2014-08-13 05:07:42	5
Qoororsuaq	Vp	2014	2014-08-13 06:07:42	15
Qoororsuaq	Vp	2014	2014-08-13 07:07:42	4
Qoororsuaq	Vp	2014	2014-08-13 08:07:42	1
Qoororsuaq	Vp	2014	2014-08-13 09:07:42	0
Qoororsuaq	Vp	2014	2014-08-13 10:07:42	2
Qoororsuaq	Vp	2014	2014-08-13 11:07:42	1
Qoororsuaq	Vp	2014	2014-08-13 12:07:42	0
Qoororsuaq	Vp	2014	2014-08-13 13:07:42	1
Qoororsuaq	Vp	2014	2014-08-13 14:07:42	1
Qoororsuaq	Vp	2014	2014-08-13 15:07:42	2
Qoororsuaq	Vp	2014	2014-08-13 16:07:42	1
Qoororsuaq	Vp	2014	2014-08-13 17:07:42	1
Qoororsuaq	Vp	2014	2014-08-13 18:07:42	0
Qoororsuaq	Vp	2014	2014-08-13 19:07:42	0
Qoororsuaq	Vp	2014	2014-08-13 20:07:42	4
Qoororsuaq	Vp	2014	2014-08-13 21:07:42	1
Qoororsuaq	Vp	2014	2014-08-13 22:07:42	0
Qoororsuaq	Vp	2014	2014-08-13 23:07:42	0
Qoororsuaq	Vp	2014	2014-08-14 00:07:42	0
Qoororsuaq	Vp	2014	2014-08-14 01:07:42	0
Qoororsuaq	Vp	2014	2014-08-14 02:07:42	5
Qoororsuaq	Vp	2014	2014-08-14 03:07:42	8
Qoororsuaq	Vp	2014	2014-08-14 04:07:42	12
Qoororsuaq	Vp	2014	2014-08-14 05:07:42	5
Qoororsuaq	Vp	2014	2014-08-14 06:07:42	3
Qoororsuaq	Vp	2014	2014-08-14 07:07:42	2
Qoororsuaq	Vp	2014	2014-08-14 08:07:42	1
Qoororsuaq	Vp	2014	2014-08-14 09:07:42	2
Qoororsuaq	Vp	2014	2014-08-14 10:07:42	7
Qoororsuaq	Vp	2014	2014-08-14 11:07:42	0
Qoororsuaq	Vp	2014	2014-08-14 12:07:42	8
Qoororsuaq	Vp	2014	2014-08-14 13:07:42	3
Qoororsuaq	Vp	2014	2014-08-14 14:07:42	0
Qoororsuaq	Vp	2014	2014-08-14 15:07:42	2
Qoororsuaq	Vp	2014	2014-08-14 16:07:42	3
Qoororsuaq	Vp	2014	2014-08-14 17:07:42	1
Qoororsuaq	Vp	2014	2014-08-14 18:07:42	0
Qoororsuaq	Vp	2014	2014-08-14 19:07:42	0
Qoororsuaq	Vp	2014	2014-08-14 20:07:42	4
Qoororsuaq	Vp	2014	2014-08-14 21:07:42	7
Qoororsuaq	Vp	2014	2014-08-14 22:07:42	14
Qoororsuaq	Vp	2014	2014-08-14 23:07:42	15
Qoororsuaq	Vp	2014	2014-08-15 00:07:42	1
Qoororsuaq	Vp	2014	2014-08-15 01:07:42	18
Qoororsuaq	Vp	2014	2014-08-15 02:07:42	0
Qoororsuaq	Vp	2014	2014-08-15 03:07:42	5
Qoororsuaq	Vp	2014	2014-08-15 04:07:42	4
Qoororsuaq	Vp	2014	2014-08-15 05:07:42	5
Qoororsuaq	Vp	2014	2014-08-15 06:07:42	4
Qoororsuaq	Vp	2014	2014-08-15 07:07:42	3
Qoororsuaq	Vp	2014	2014-08-15 08:07:42	2
Qoororsuaq	Vp	2014	2014-08-15 09:07:42	0
Qoororsuaq	Vp	2014	2014-08-15 10:07:42	1
Qoororsuaq	Vp	2014	2014-08-15 11:07:42	0
Qoororsuaq	Vp	2014	2014-08-15 12:07:42	0
Qoororsuaq	Vp	2014	2014-08-15 13:07:42	1
Qoororsuaq	Vp	2014	2014-08-15 14:07:42	2
Qoororsuaq	Vp	2014	2014-08-15 15:07:42	0
Qoororsuaq	Vp	2014	2014-08-15 16:07:42	0
Qoororsuaq	Vp	2014	2014-08-15 17:07:42	0
Qoororsuaq	Vp	2014	2014-08-15 18:07:42	0
Qoororsuaq	Vp	2014	2014-08-15 19:07:42	0
Qoororsuaq	Vp	2014	2014-08-15 20:07:42	0
Qoororsuaq	Vp	2014	2014-08-15 21:07:42	6
Qoororsuaq	Vp	2014	2014-08-15 22:07:42	0
Qoororsuaq	Vp	2014	2014-08-15 23:07:42	1
Qoororsuaq	Vp	2014	2014-08-16 00:07:42	0
Qoororsuaq	Vp	2014	2014-08-16 01:07:42	11
Qoororsuaq	Vp	2014	2014-08-16 02:07:42	1
Qoororsuaq	Vp	2014	2014-08-16 03:07:42	3
Qoororsuaq	Vp	2014	2014-08-16 04:07:42	4
Qoororsuaq	Vp	2014	2014-08-16 05:07:42	0
Qoororsuaq	Vp	2014	2014-08-16 06:07:42	1
Qoororsuaq	Vp	2014	2014-08-16 07:07:42	1
Qoororsuaq	Vp	2014	2014-08-16 08:07:42	1
Qoororsuaq	Vp	2014	2014-08-16 09:07:42	1
Qoororsuaq	Vp	2014	2014-08-16 10:07:42	0
Qoororsuaq	Vp	2014	2014-08-16 11:07:42	0
Qoororsuaq	Vp	2014	2014-08-16 12:07:42	0
Qoororsuaq	Vp	2014	2014-08-16 13:07:42	0
Qoororsuaq	Vp	2014	2014-08-16 14:07:42	0
Qoororsuaq	Vp	2014	2014-08-16 15:07:42	0
Qoororsuaq	Vp	2014	2014-08-16 16:07:42	0
Qoororsuaq	Vp	2014	2014-08-16 17:07:42	0
Qoororsuaq	Vp	2014	2014-08-16 18:07:42	0
Qoororsuaq	Vp	2014	2014-08-16 19:07:42	0
Qoororsuaq	Vp	2014	2014-08-16 20:07:42	0
Qoororsuaq	Vp	2014	2014-08-16 21:07:42	0
Qoororsuaq	Vp	2014	2014-08-16 22:07:42	0
Qoororsuaq	Vp	2014	2014-08-16 23:07:42	3
Qoororsuaq	Vp	2014	2014-08-17 00:07:42	3
Qoororsuaq	Vp	2014	2014-08-17 01:07:42	2
Qoororsuaq	Vp	2014	2014-08-17 02:07:42	0
Qoororsuaq	Vp	2014	2014-08-17 03:07:42	2
Qoororsuaq	Vp	2014	2014-08-17 04:07:42	0
Qoororsuaq	Vp	2014	2014-08-17 05:07:42	0
Qoororsuaq	Vp	2014	2014-08-17 06:07:42	1
Qoororsuaq	Vp	2014	2014-08-17 07:07:42	0
Qoororsuaq	Vp	2014	2014-08-17 08:07:42	0
Qoororsuaq	Vp	2014	2014-08-17 09:07:42	0
Qoororsuaq	Vp	2014	2014-08-17 10:07:42	0
Qoororsuaq	Vp	2014	2014-08-17 11:07:42	0
Qoororsuaq	Vp	2014	2014-08-17 12:07:42	0
Qoororsuaq	Vp	2014	2014-08-17 13:07:42	0
Qoororsuaq	Vp	2014	2014-08-17 14:07:42	0
Qoororsuaq	Vp	2014	2014-08-17 15:07:42	0
Qoororsuaq	Vp	2014	2014-08-17 16:07:42	0
Qoororsuaq	Vp	2014	2014-08-17 17:07:42	0
Qoororsuaq	Vp	2014	2014-08-17 18:07:42	0
Qoororsuaq	Vp	2014	2014-08-17 19:07:42	0
Qoororsuaq	Vp	2014	2014-08-17 20:07:42	0
Qoororsuaq	Vp	2014	2014-08-17 21:07:42	1
Qoororsuaq	Vp	2014	2014-08-17 22:07:42	0
Qoororsuaq	Vp	2014	2014-08-17 23:07:42	0
Qoororsuaq	Vp	2014	2014-08-18 00:07:42	0
Qoororsuaq	Vp	2014	2014-08-18 01:07:42	0
Qoororsuaq	Vp	2014	2014-08-18 02:07:42	1
Qoororsuaq	Vp	2014	2014-08-18 03:07:42	3
Qoororsuaq	Vp	2014	2014-08-18 04:07:42	6
Qoororsuaq	Vp	2014	2014-08-18 05:07:42	1
Qoororsuaq	Vp	2014	2014-08-18 06:07:42	0
Qoororsuaq	Vp	2014	2014-08-18 07:07:42	0
Qoororsuaq	Vp	2014	2014-08-18 08:07:42	0
Qoororsuaq	Vp	2014	2014-08-18 09:07:42	0
Qoororsuaq	Vp	2014	2014-08-18 10:07:42	0
Qoororsuaq	Vp	2014	2014-08-18 11:07:42	0
Qoororsuaq	Vp	2014	2014-08-18 12:07:42	0
Qoororsuaq	Vp	2014	2014-08-18 13:07:42	0
Qoororsuaq	Vp	2014	2014-08-18 14:07:42	0
Qoororsuaq	Vp	2014	2014-08-18 15:07:42	0
Qoororsuaq	Vp	2014	2014-08-18 16:07:42	0
Qoororsuaq	Vp	2014	2014-08-18 17:07:42	0
Qoororsuaq	Vp	2014	2014-08-18 18:07:42	0
Qoororsuaq	Vp	2014	2014-08-18 19:07:42	0
Qoororsuaq	Vp	2014	2014-08-18 20:07:42	0
Qoororsuaq	Vp	2014	2014-08-18 21:07:42	0
Qoororsuaq	Vp	2014	2014-08-18 22:07:42	1
Qoororsuaq	Vp	2014	2014-08-18 23:07:42	1
Qoororsuaq	Vp	2014	2014-08-19 00:07:42	1
Qoororsuaq	Vp	2014	2014-08-19 01:07:42	0
Qoororsuaq	Vp	2014	2014-08-19 02:07:42	1
Qoororsuaq	Vp	2014	2014-08-19 03:07:42	0
Qoororsuaq	Vp	2014	2014-08-19 04:07:42	0
Qoororsuaq	Vp	2014	2014-08-19 05:07:42	0
Qoororsuaq	Vp	2014	2014-08-19 06:07:42	0
Qoororsuaq	Vp	2014	2014-08-19 07:07:42	0
Qoororsuaq	Vp	2014	2014-08-19 08:07:42	0
Qoororsuaq	Vp	2014	2014-08-19 09:07:42	0
Qoororsuaq	Vp	2014	2014-08-19 10:07:42	0
Qoororsuaq	Vp	2014	2014-08-19 11:07:42	0
Qoororsuaq	Vp	2014	2014-08-19 12:07:42	1
Qoororsuaq	Vp	2014	2014-08-19 13:07:42	0
Qoororsuaq	Vp	2014	2014-08-19 14:07:42	0
Qoororsuaq	Vp	2014	2014-08-19 15:07:42	0
Qoororsuaq	Vp	2014	2014-08-19 16:07:42	0
Qoororsuaq	Vp	2014	2014-08-19 17:07:42	0
Qoororsuaq	Vp	2014	2014-08-19 18:07:42	0
Qoororsuaq	Vp	2014	2014-08-19 19:07:42	0
Qoororsuaq	Vp	2014	2014-08-19 20:07:42	0
Qoororsuaq	Vp	2014	2014-08-19 21:07:42	0
Qoororsuaq	Vp	2014	2014-08-19 22:07:42	0
Qoororsuaq	Vp	2014	2014-08-19 23:07:42	0
Qoororsuaq	Vp	2014	2014-08-20 00:07:42	0
Qoororsuaq	Vp	2014	2014-08-20 01:07:42	0
Qoororsuaq	Vp	2014	2014-08-20 02:07:42	0
Qoororsuaq	Vp	2014	2014-08-20 03:07:42	0
Qoororsuaq	Vp	2014	2014-08-20 04:07:42	0
Qoororsuaq	Vp	2014	2014-08-20 05:07:42	0
Qoororsuaq	Vp	2014	2014-08-20 06:07:42	0
Qoororsuaq	Vp	2014	2014-08-20 07:07:42	1
Qoororsuaq	Vp	2014	2014-08-20 08:07:42	0
Qoororsuaq	Vp	2014	2014-08-20 09:07:42	0
Qoororsuaq	Vp	2014	2014-08-20 10:07:42	0
Qoororsuaq	Vp	2014	2014-08-20 11:07:42	0
Qoororsuaq	Vp	2014	2014-08-20 12:07:42	0
Qoororsuaq	Vp	2014	2014-08-20 13:07:42	0
Qoororsuaq	Vp	2014	2014-08-20 14:07:42	0
Qoororsuaq	Vp	2014	2014-08-20 15:07:42	0
Qoororsuaq	Vp	2014	2014-08-20 16:07:42	0
Qoororsuaq	Vp	2014	2014-08-20 17:07:42	0
Qoororsuaq	Vp	2014	2014-08-20 18:07:42	0
Qoororsuaq	Vp	2014	2014-08-20 19:07:42	0
Qoororsuaq	Vp	2014	2014-08-20 20:07:42	0
Qoororsuaq	Vp	2014	2014-08-20 21:07:42	0
Qoororsuaq	Vp	2014	2014-08-20 22:07:42	0
Qoororsuaq	Vp	2014	2014-08-20 23:07:42	0
Qoororsuaq	Vp	2014	2014-08-21 00:07:42	0
Qoororsuaq	Vp	2014	2014-08-21 01:07:42	0
Qoororsuaq	Vp	2014	2014-08-21 02:07:42	1
Qoororsuaq	Vp	2014	2014-08-21 03:07:42	1
Qoororsuaq	Vp	2014	2014-08-21 04:07:42	1
Qoororsuaq	Vp	2014	2014-08-21 05:07:42	1
Qoororsuaq	Vp	2014	2014-08-21 06:07:42	0
Qoororsuaq	Vp	2014	2014-08-21 07:07:42	0
Qoororsuaq	Vp	2014	2014-08-21 08:07:42	0
Qoororsuaq	Vp	2014	2014-08-21 09:07:42	0
Qoororsuaq	Vp	2014	2014-08-21 10:07:42	0
Qoororsuaq	Vp	2014	2014-08-21 11:07:42	0
Qoororsuaq	Vp	2014	2014-08-21 12:07:42	0
Qoororsuaq	Vp	2014	2014-08-21 13:07:42	0
Qoororsuaq	Vp	2014	2014-08-21 14:07:42	0
Qoororsuaq	Vp	2014	2014-08-21 15:07:42	0
Qoororsuaq	Vp	2014	2014-08-21 16:07:42	0
Qoororsuaq	Vp	2014	2014-08-21 17:07:42	0
Qoororsuaq	Vp	2014	2014-08-21 18:07:42	0
Qoororsuaq	Vp	2014	2014-08-21 19:07:42	0
Qoororsuaq	Vp	2014	2014-08-21 20:07:42	0
Qoororsuaq	Vp	2014	2014-08-21 21:07:42	0
Qoororsuaq	Vp	2014	2014-08-21 22:07:42	3
Qoororsuaq	Vp	2014	2014-08-21 23:07:42	0
Qoororsuaq	Vp	2014	2014-08-22 00:07:42	2
Qoororsuaq	Vp	2014	2014-08-22 01:07:42	0
Qoororsuaq	Vp	2014	2014-08-22 02:07:42	0
Qoororsuaq	Vp	2014	2014-08-22 03:07:42	0
Qoororsuaq	Vp	2014	2014-08-22 04:07:42	0
Qoororsuaq	Vp	2014	2014-08-22 05:07:42	0
Qoororsuaq	Vp	2014	2014-08-22 06:07:42	0
Qoororsuaq	Vp	2014	2014-08-22 07:07:42	0
Qoororsuaq	Vp	2014	2014-08-22 08:07:42	0
Qoororsuaq	Vp	2014	2014-08-22 09:07:42	0
Qoororsuaq	Vp	2014	2014-08-22 10:07:42	0
Qoororsuaq	Vp	2014	2014-08-22 11:07:42	0
Qoororsuaq	Vp	2014	2014-08-22 12:07:42	0
Qoororsuaq	Vp	2014	2014-08-22 13:07:42	0
Qoororsuaq	Vp	2014	2014-08-22 14:07:42	0
Qoororsuaq	Vp	2014	2014-08-22 15:07:42	0
Qoororsuaq	Vp	2014	2014-08-22 16:07:42	0
Qoororsuaq	Vp	2014	2014-08-22 17:07:42	0
Qoororsuaq	Vp	2014	2014-08-22 18:07:42	0
Qoororsuaq	Vp	2016	2016-08-01 00:40:00	0
Qoororsuaq	Vp	2016	2016-08-01 01:40:00	55
Qoororsuaq	Vp	2016	2016-08-01 02:40:00	60
Qoororsuaq	Vp	2016	2016-08-01 03:40:00	0
Qoororsuaq	Vp	2016	2016-08-01 04:40:00	5
Qoororsuaq	Vp	2016	2016-08-01 05:40:00	25
Qoororsuaq	Vp	2016	2016-08-01 06:40:00	100
Qoororsuaq	Vp	2016	2016-08-01 07:40:00	230
Qoororsuaq	Vp	2016	2016-08-01 08:40:00	340
Qoororsuaq	Vp	2016	2016-08-01 09:40:00	40
Qoororsuaq	Vp	2016	2016-08-01 10:40:00	45
Qoororsuaq	Vp	2016	2016-08-01 11:40:00	30
Qoororsuaq	Vp	2016	2016-08-01 12:40:00	25
Qoororsuaq	Vp	2016	2016-08-01 13:40:00	0
Qoororsuaq	Vp	2016	2016-08-01 14:40:00	0
Qoororsuaq	Vp	2016	2016-08-01 15:40:00	5
Qoororsuaq	Vp	2016	2016-08-01 16:40:00	0
Qoororsuaq	Vp	2016	2016-08-01 17:40:00	0
Qoororsuaq	Vp	2016	2016-08-01 18:40:00	0
Qoororsuaq	Vp	2016	2016-08-01 19:40:00	0
Qoororsuaq	Vp	2016	2016-08-01 20:40:00	0
Qoororsuaq	Vp	2016	2016-08-01 21:40:00	0
Qoororsuaq	Vp	2016	2016-08-01 22:40:00	8
Qoororsuaq	Vp	2016	2016-08-01 23:40:00	1
Qoororsuaq	Vp	2016	2016-08-02 00:40:00	5
Qoororsuaq	Vp	2016	2016-08-02 01:40:00	10
Qoororsuaq	Vp	2016	2016-08-02 02:40:00	10
Qoororsuaq	Vp	2016	2016-08-02 03:40:00	20
Qoororsuaq	Vp	2016	2016-08-02 04:40:00	15
Qoororsuaq	Vp	2016	2016-08-02 05:40:00	5
Qoororsuaq	Vp	2016	2016-08-02 06:40:00	5
Qoororsuaq	Vp	2016	2016-08-02 07:40:00	0
Qoororsuaq	Vp	2016	2016-08-02 08:40:00	0
Qoororsuaq	Vp	2016	2016-08-02 09:40:00	5
Qoororsuaq	Vp	2016	2016-08-02 10:40:00	5
Qoororsuaq	Vp	2016	2016-08-02 11:40:00	0
Qoororsuaq	Vp	2016	2016-08-02 12:40:00	0
Qoororsuaq	Vp	2016	2016-08-02 13:40:00	0
Qoororsuaq	Vp	2016	2016-08-02 14:40:00	1
Qoororsuaq	Vp	2016	2016-08-02 15:40:00	0
Qoororsuaq	Vp	2016	2016-08-02 16:40:00	0
Qoororsuaq	Vp	2016	2016-08-02 17:40:00	0
Qoororsuaq	Vp	2016	2016-08-02 18:40:00	0
Qoororsuaq	Vp	2016	2016-08-02 19:40:00	1
Qoororsuaq	Vp	2016	2016-08-02 20:40:00	10
Qoororsuaq	Vp	2016	2016-08-02 21:40:00	75
Qoororsuaq	Vp	2016	2016-08-02 22:40:00	70
Qoororsuaq	Vp	2016	2016-08-02 23:40:00	95
Qoororsuaq	Vp	2016	2016-08-03 00:40:00	0
Qoororsuaq	Vp	2016	2016-08-03 01:40:00	0
Qoororsuaq	Vp	2016	2016-08-03 02:40:00	0
Qoororsuaq	Vp	2016	2016-08-03 03:40:00	25
Qoororsuaq	Vp	2016	2016-08-03 04:40:00	5
Qoororsuaq	Vp	2016	2016-08-03 05:40:00	5
Qoororsuaq	Vp	2016	2016-08-03 06:40:00	10
Qoororsuaq	Vp	2016	2016-08-03 07:40:00	95
Qoororsuaq	Vp	2016	2016-08-03 08:40:00	0
Qoororsuaq	Vp	2016	2016-08-03 09:40:00	150
Qoororsuaq	Vp	2016	2016-08-03 10:40:00	15
Qoororsuaq	Vp	2016	2016-08-03 11:40:00	2
Qoororsuaq	Vp	2016	2016-08-03 12:40:00	65
Qoororsuaq	Vp	2016	2016-08-03 13:40:00	5
Qoororsuaq	Vp	2016	2016-08-03 14:40:00	0
Qoororsuaq	Vp	2016	2016-08-03 15:40:00	2
Qoororsuaq	Vp	2016	2016-08-03 16:40:00	8
Qoororsuaq	Vp	2016	2016-08-03 17:40:00	2
Qoororsuaq	Vp	2016	2016-08-03 18:40:00	0
Qoororsuaq	Vp	2016	2016-08-03 19:40:00	1
Qoororsuaq	Vp	2016	2016-08-03 20:40:00	2
Qoororsuaq	Vp	2016	2016-08-03 21:40:00	0
Qoororsuaq	Vp	2016	2016-08-03 22:40:00	10
Qoororsuaq	Vp	2016	2016-08-03 23:40:00	100
Qoororsuaq	Vp	2016	2016-08-04 00:40:00	10
Qoororsuaq	Vp	2016	2016-08-04 01:40:00	50
Qoororsuaq	Vp	2016	2016-08-04 02:40:00	65
Qoororsuaq	Vp	2016	2016-08-04 03:40:00	60
Qoororsuaq	Vp	2016	2016-08-04 04:40:00	2
Qoororsuaq	Vp	2016	2016-08-04 05:40:00	2
Qoororsuaq	Vp	2016	2016-08-04 06:40:00	1
Qoororsuaq	Vp	2016	2016-08-04 07:40:00	30
Qoororsuaq	Vp	2016	2016-08-04 08:40:00	25
Qoororsuaq	Vp	2016	2016-08-04 09:40:00	0
Qoororsuaq	Vp	2016	2016-08-04 10:40:00	25
Qoororsuaq	Vp	2016	2016-08-04 11:40:00	65
Qoororsuaq	Vp	2016	2016-08-04 12:40:00	15
Qoororsuaq	Vp	2016	2016-08-04 13:40:00	2
Qoororsuaq	Vp	2016	2016-08-04 14:40:00	2
Qoororsuaq	Vp	2016	2016-08-04 15:40:00	0
Qoororsuaq	Vp	2016	2016-08-04 16:40:00	0
Qoororsuaq	Vp	2016	2016-08-04 17:40:00	1
Qoororsuaq	Vp	2016	2016-08-04 18:40:00	0
Qoororsuaq	Vp	2016	2016-08-04 19:40:00	1
Qoororsuaq	Vp	2016	2016-08-04 20:40:00	0
Qoororsuaq	Vp	2016	2016-08-04 21:40:00	0
Qoororsuaq	Vp	2016	2016-08-04 22:40:00	1
Qoororsuaq	Vp	2016	2016-08-04 23:40:00	2
Qoororsuaq	Vp	2016	2016-08-05 00:40:00	25
Qoororsuaq	Vp	2016	2016-08-05 01:40:00	50
Qoororsuaq	Vp	2016	2016-08-05 02:40:00	5
Qoororsuaq	Vp	2016	2016-08-05 03:40:00	40
Qoororsuaq	Vp	2016	2016-08-05 04:40:00	90
Qoororsuaq	Vp	2016	2016-08-05 05:40:00	70
Qoororsuaq	Vp	2016	2016-08-05 06:40:00	180
Qoororsuaq	Vp	2016	2016-08-05 07:40:00	40
Qoororsuaq	Vp	2016	2016-08-05 08:40:00	45
Qoororsuaq	Vp	2016	2016-08-05 09:40:00	95
Qoororsuaq	Vp	2016	2016-08-05 10:40:00	0
Qoororsuaq	Vp	2016	2016-08-05 11:40:00	1
Qoororsuaq	Vp	2016	2016-08-05 12:40:00	1
Qoororsuaq	Vp	2016	2016-08-05 13:40:00	0
Qoororsuaq	Vp	2016	2016-08-05 14:40:00	3
Qoororsuaq	Vp	2016	2016-08-05 15:40:00	0
Qoororsuaq	Vp	2016	2016-08-05 16:40:00	0
Qoororsuaq	Vp	2016	2016-08-05 17:40:00	0
Qoororsuaq	Vp	2016	2016-08-05 18:40:00	0
Qoororsuaq	Vp	2016	2016-08-05 19:40:00	0
Qoororsuaq	Vp	2016	2016-08-05 20:40:00	0
Qoororsuaq	Vp	2016	2016-08-05 21:40:00	0
Qoororsuaq	Vp	2016	2016-08-05 22:40:00	0
Qoororsuaq	Vp	2016	2016-08-05 23:40:00	0
Qoororsuaq	Vp	2016	2016-08-06 00:40:00	0
Qoororsuaq	Vp	2016	2016-08-06 01:40:00	50
Qoororsuaq	Vp	2016	2016-08-06 02:40:00	1
Qoororsuaq	Vp	2016	2016-08-06 03:40:00	40
Qoororsuaq	Vp	2016	2016-08-06 04:40:00	130
Qoororsuaq	Vp	2016	2016-08-06 05:40:00	70
Qoororsuaq	Vp	2016	2016-08-06 06:40:00	90
Qoororsuaq	Vp	2016	2016-08-06 07:40:00	0
Qoororsuaq	Vp	2016	2016-08-06 08:40:00	75
Qoororsuaq	Vp	2016	2016-08-06 09:40:00	0
Qoororsuaq	Vp	2016	2016-08-06 10:40:00	0
Qoororsuaq	Vp	2016	2016-08-06 11:40:00	0
Qoororsuaq	Vp	2016	2016-08-06 12:40:00	0
Qoororsuaq	Vp	2016	2016-08-06 13:40:00	0
Qoororsuaq	Vp	2016	2016-08-06 14:40:00	0
Qoororsuaq	Vp	2016	2016-08-06 15:40:00	0
Qoororsuaq	Vp	2016	2016-08-06 16:40:00	0
Qoororsuaq	Vp	2016	2016-08-06 17:40:00	0
Qoororsuaq	Vp	2016	2016-08-06 18:40:00	0
Qoororsuaq	Vp	2016	2016-08-06 19:40:00	0
Qoororsuaq	Vp	2016	2016-08-06 20:40:00	0
Qoororsuaq	Vp	2016	2016-08-06 21:40:00	0
Qoororsuaq	Vp	2016	2016-08-06 22:40:00	0
Qoororsuaq	Vp	2016	2016-08-06 23:40:00	15
Qoororsuaq	Vp	2016	2016-08-07 00:40:00	2
Qoororsuaq	Vp	2016	2016-08-07 01:40:00	10
Qoororsuaq	Vp	2016	2016-08-07 02:40:00	70
Qoororsuaq	Vp	2016	2016-08-07 03:40:00	75
Qoororsuaq	Vp	2016	2016-08-07 04:40:00	0
Qoororsuaq	Vp	2016	2016-08-07 05:40:00	55
Qoororsuaq	Vp	2016	2016-08-07 06:40:00	35
Qoororsuaq	Vp	2016	2016-08-07 07:40:00	0
Qoororsuaq	Vp	2016	2016-08-07 08:40:00	0
Qoororsuaq	Vp	2016	2016-08-07 09:40:00	0
Qoororsuaq	Vp	2016	2016-08-07 10:40:00	0
Qoororsuaq	Vp	2016	2016-08-07 11:40:00	1
Qoororsuaq	Vp	2016	2016-08-07 12:40:00	0
Qoororsuaq	Vp	2016	2016-08-07 13:40:00	0
Qoororsuaq	Vp	2016	2016-08-07 14:40:00	0
Qoororsuaq	Vp	2016	2016-08-07 15:40:00	0
Qoororsuaq	Vp	2016	2016-08-07 16:40:00	0
Qoororsuaq	Vp	2016	2016-08-07 17:40:00	0
Qoororsuaq	Vp	2016	2016-08-07 18:40:00	0
Qoororsuaq	Vp	2016	2016-08-07 19:40:00	0
Qoororsuaq	Vp	2016	2016-08-07 20:40:00	3
Qoororsuaq	Vp	2016	2016-08-07 21:40:00	10
Qoororsuaq	Vp	2016	2016-08-07 22:40:00	5
Qoororsuaq	Vp	2016	2016-08-07 23:40:00	65
Qoororsuaq	Vp	2016	2016-08-08 00:40:00	195
Qoororsuaq	Vp	2016	2016-08-08 01:40:00	85
Qoororsuaq	Vp	2016	2016-08-08 02:40:00	45
Qoororsuaq	Vp	2016	2016-08-08 03:40:00	75
Qoororsuaq	Vp	2016	2016-08-08 04:40:00	125
Qoororsuaq	Vp	2016	2016-08-08 05:40:00	45
Qoororsuaq	Vp	2016	2016-08-08 06:40:00	10
Qoororsuaq	Vp	2016	2016-08-08 07:40:00	0
Qoororsuaq	Vp	2016	2016-08-08 08:40:00	10
Qoororsuaq	Vp	2016	2016-08-08 09:40:00	0
Qoororsuaq	Vp	2016	2016-08-08 10:40:00	0
Qoororsuaq	Vp	2016	2016-08-08 11:40:00	0
Qoororsuaq	Vp	2016	2016-08-08 12:40:00	0
Qoororsuaq	Vp	2016	2016-08-08 13:40:00	0
Qoororsuaq	Vp	2016	2016-08-08 14:40:00	0
Qoororsuaq	Vp	2016	2016-08-08 15:40:00	0
Qoororsuaq	Vp	2016	2016-08-08 16:40:00	0
Qoororsuaq	Vp	2016	2016-08-08 17:40:00	0
Qoororsuaq	Vp	2016	2016-08-08 18:40:00	0
Qoororsuaq	Vp	2016	2016-08-08 19:40:00	0
Qoororsuaq	Vp	2016	2016-08-08 20:40:00	0
Qoororsuaq	Vp	2016	2016-08-08 21:40:00	0
Qoororsuaq	Vp	2016	2016-08-08 22:40:00	0
Qoororsuaq	Vp	2016	2016-08-08 23:40:00	25
Qoororsuaq	Vp	2016	2016-08-09 00:40:00	55
Qoororsuaq	Vp	2016	2016-08-09 01:40:00	60
Qoororsuaq	Vp	2016	2016-08-09 02:40:00	65
Qoororsuaq	Vp	2016	2016-08-09 03:40:00	75
Qoororsuaq	Vp	2016	2016-08-09 04:40:00	65
Qoororsuaq	Vp	2016	2016-08-09 05:40:00	40
Qoororsuaq	Vp	2016	2016-08-09 06:40:00	5
Qoororsuaq	Vp	2016	2016-08-09 07:40:00	5
Qoororsuaq	Vp	2016	2016-08-09 08:40:00	10
Qoororsuaq	Vp	2016	2016-08-09 09:40:00	1
Qoororsuaq	Vp	2016	2016-08-09 10:40:00	8
Qoororsuaq	Vp	2016	2016-08-09 11:40:00	0
Qoororsuaq	Vp	2016	2016-08-09 12:40:00	0
Qoororsuaq	Vp	2016	2016-08-09 13:40:00	0
Qoororsuaq	Vp	2016	2016-08-09 14:40:00	0
Qoororsuaq	Vp	2016	2016-08-09 15:40:00	0
Qoororsuaq	Vp	2016	2016-08-09 16:40:00	0
Qoororsuaq	Vp	2016	2016-08-09 17:40:00	0
Qoororsuaq	Vp	2016	2016-08-09 18:40:00	0
Qoororsuaq	Vp	2016	2016-08-09 19:40:00	0
Qoororsuaq	Vp	2016	2016-08-09 20:40:00	0
Qoororsuaq	Vp	2016	2016-08-09 21:40:00	10
Qoororsuaq	Vp	2016	2016-08-09 22:40:00	1
Qoororsuaq	Vp	2016	2016-08-09 23:40:00	0
Qoororsuaq	Vp	2016	2016-08-10 00:40:00	0
Qoororsuaq	Vp	2016	2016-08-10 01:40:00	95
Qoororsuaq	Vp	2016	2016-08-10 02:40:00	75
Qoororsuaq	Vp	2016	2016-08-10 03:40:00	75
Qoororsuaq	Vp	2016	2016-08-10 04:40:00	80
Qoororsuaq	Vp	2016	2016-08-10 05:40:00	50
Qoororsuaq	Vp	2016	2016-08-10 06:40:00	25
Qoororsuaq	Vp	2016	2016-08-10 07:40:00	1
Qoororsuaq	Vp	2016	2016-08-10 08:40:00	0
Qoororsuaq	Vp	2016	2016-08-10 09:40:00	0
Qoororsuaq	Vp	2016	2016-08-10 10:40:00	0
Qoororsuaq	Vp	2016	2016-08-10 11:40:00	0
Qoororsuaq	Vp	2016	2016-08-10 12:40:00	0
Qoororsuaq	Vp	2016	2016-08-10 13:40:00	0
Qoororsuaq	Vp	2016	2016-08-10 14:40:00	0
Qoororsuaq	Vp	2016	2016-08-10 15:40:00	0
Qoororsuaq	Vp	2016	2016-08-10 16:40:00	0
Qoororsuaq	Vp	2016	2016-08-10 17:40:00	0
Qoororsuaq	Vp	2016	2016-08-10 18:40:00	0
Qoororsuaq	Vp	2016	2016-08-10 19:40:00	0
Qoororsuaq	Vp	2016	2016-08-10 20:40:00	0
Qoororsuaq	Vp	2016	2016-08-10 21:40:00	0
Qoororsuaq	Vp	2016	2016-08-10 22:40:00	0
Qoororsuaq	Vp	2016	2016-08-10 23:40:00	120
Qoororsuaq	Vp	2016	2016-08-11 00:40:00	2
Qoororsuaq	Vp	2016	2016-08-11 01:40:00	55
Qoororsuaq	Vp	2016	2016-08-11 02:40:00	0
Qoororsuaq	Vp	2016	2016-08-11 03:40:00	65
Qoororsuaq	Vp	2016	2016-08-11 04:40:00	30
Qoororsuaq	Vp	2016	2016-08-11 05:40:00	0
Qoororsuaq	Vp	2016	2016-08-11 06:40:00	3
Qoororsuaq	Vp	2016	2016-08-11 07:40:00	1
Qoororsuaq	Vp	2016	2016-08-11 08:40:00	10
Qoororsuaq	Vp	2016	2016-08-11 09:40:00	0
Qoororsuaq	Vp	2016	2016-08-11 10:40:00	0
Qoororsuaq	Vp	2016	2016-08-11 11:40:00	0
Qoororsuaq	Vp	2016	2016-08-11 12:40:00	0
Qoororsuaq	Vp	2016	2016-08-11 13:40:00	0
Qoororsuaq	Vp	2016	2016-08-11 14:40:00	0
Qoororsuaq	Vp	2016	2016-08-11 15:40:00	0
Qoororsuaq	Vp	2016	2016-08-11 16:40:00	0
Qoororsuaq	Vp	2016	2016-08-11 17:40:00	0
Qoororsuaq	Vp	2016	2016-08-11 18:40:00	0
Qoororsuaq	Vp	2016	2016-08-11 19:40:00	0
Qoororsuaq	Vp	2016	2016-08-11 20:40:00	0
Qoororsuaq	Vp	2016	2016-08-11 21:40:00	0
Qoororsuaq	Vp	2016	2016-08-11 22:40:00	40
Qoororsuaq	Vp	2016	2016-08-11 23:40:00	25
Qoororsuaq	Vp	2016	2016-08-12 00:40:00	95
Qoororsuaq	Vp	2016	2016-08-12 01:40:00	0
Qoororsuaq	Vp	2016	2016-08-12 02:40:00	30
Qoororsuaq	Vp	2016	2016-08-12 03:40:00	35
Qoororsuaq	Vp	2016	2016-08-12 04:40:00	75
Qoororsuaq	Vp	2016	2016-08-12 05:40:00	25
Qoororsuaq	Vp	2016	2016-08-12 06:40:00	0
Qoororsuaq	Vp	2016	2016-08-12 07:40:00	10
Qoororsuaq	Vp	2016	2016-08-12 08:40:00	0
Qoororsuaq	Vp	2016	2016-08-12 09:40:00	0
Qoororsuaq	Vp	2016	2016-08-12 10:40:00	0
Qoororsuaq	Vp	2016	2016-08-12 11:40:00	0
Qoororsuaq	Vp	2016	2016-08-12 12:40:00	0
Qoororsuaq	Vp	2016	2016-08-12 13:40:00	0
Qoororsuaq	Vp	2016	2016-08-12 14:40:00	0
Qoororsuaq	Vp	2016	2016-08-12 15:40:00	0
Qoororsuaq	Vp	2016	2016-08-12 16:40:00	0
Qoororsuaq	Vp	2016	2016-08-12 17:40:00	0
Qoororsuaq	Vp	2016	2016-08-12 18:40:00	0
Qoororsuaq	Vp	2016	2016-08-12 19:40:00	0
Qoororsuaq	Vp	2016	2016-08-12 20:40:00	0
Qoororsuaq	Vp	2016	2016-08-12 21:40:00	0
Qoororsuaq	Vp	2016	2016-08-12 22:40:00	0
Qoororsuaq	Vp	2016	2016-08-12 23:40:00	0
Qoororsuaq	Vp	2016	2016-08-13 00:40:00	1
Qoororsuaq	Vp	2016	2016-08-13 01:40:00	20
Qoororsuaq	Vp	2016	2016-08-13 02:40:00	12
Qoororsuaq	Vp	2016	2016-08-13 03:40:00	15
Qoororsuaq	Vp	2016	2016-08-13 04:40:00	15
Qoororsuaq	Vp	2016	2016-08-13 05:40:00	8
Qoororsuaq	Vp	2016	2016-08-13 06:40:00	1
Qoororsuaq	Vp	2016	2016-08-13 07:40:00	0
Qoororsuaq	Vp	2016	2016-08-13 08:40:00	0
Qoororsuaq	Vp	2016	2016-08-13 09:40:00	0
Qoororsuaq	Vp	2016	2016-08-13 10:40:00	0
Qoororsuaq	Vp	2016	2016-08-13 11:40:00	0
Qoororsuaq	Vp	2016	2016-08-13 12:40:00	0
Qoororsuaq	Vp	2016	2016-08-13 13:40:00	0
Qoororsuaq	Vp	2016	2016-08-13 14:40:00	0
Qoororsuaq	Vp	2016	2016-08-13 15:40:00	0
Qoororsuaq	Vp	2016	2016-08-13 16:40:00	0
Qoororsuaq	Vp	2016	2016-08-13 17:40:00	0
Qoororsuaq	Vp	2016	2016-08-13 18:40:00	0
Qoororsuaq	Vp	2016	2016-08-13 19:40:00	0
Qoororsuaq	Vp	2016	2016-08-13 20:40:00	1
Qoororsuaq	Vp	2016	2016-08-13 21:40:00	1
Qoororsuaq	Vp	2016	2016-08-13 22:40:00	0
Qoororsuaq	Vp	2016	2016-08-13 23:40:00	0
Qoororsuaq	Vp	2016	2016-08-14 00:40:00	17
Qoororsuaq	Vp	2016	2016-08-14 01:40:00	20
Qoororsuaq	Vp	2016	2016-08-14 02:40:00	25
Qoororsuaq	Vp	2016	2016-08-14 03:40:00	30
Qoororsuaq	Vp	2016	2016-08-14 04:40:00	5
Qoororsuaq	Vp	2016	2016-08-14 05:40:00	0
Qoororsuaq	Vp	2016	2016-08-14 06:40:00	0
Qoororsuaq	Vp	2016	2016-08-14 07:40:00	0
Qoororsuaq	Vp	2016	2016-08-14 08:40:00	0
Qoororsuaq	Vp	2016	2016-08-14 09:40:00	0
Qoororsuaq	Vp	2016	2016-08-14 10:40:00	0
Qoororsuaq	Vp	2016	2016-08-14 11:40:00	0
Qoororsuaq	Vp	2016	2016-08-14 12:40:00	0
Qoororsuaq	Vp	2016	2016-08-14 13:40:00	0
Qoororsuaq	Vp	2016	2016-08-14 14:40:00	0
Qoororsuaq	Vp	2016	2016-08-14 15:40:00	0
Qoororsuaq	Vp	2016	2016-08-14 16:40:00	0
Qoororsuaq	Vp	2016	2016-08-14 17:40:00	0
Qoororsuaq	Vp	2016	2016-08-14 18:40:00	0
Qoororsuaq	Vp	2016	2016-08-14 19:40:00	0
Qoororsuaq	Vp	2016	2016-08-14 20:40:00	0
Qoororsuaq	Vp	2016	2016-08-14 21:40:00	0
Qoororsuaq	Vp	2016	2016-08-14 22:40:00	0
Qoororsuaq	Vp	2016	2016-08-14 23:40:00	0
Qoororsuaq	Vp	2016	2016-08-15 00:40:00	0
Qoororsuaq	Vp	2016	2016-08-15 01:40:00	1
Qoororsuaq	Vp	2016	2016-08-15 02:40:00	10
Qoororsuaq	Vp	2016	2016-08-15 03:40:00	5
Qoororsuaq	Vp	2016	2016-08-15 04:40:00	12
Qoororsuaq	Vp	2016	2016-08-15 05:40:00	1
Qoororsuaq	Vp	2016	2016-08-15 06:40:00	2
Qoororsuaq	Vp	2016	2016-08-15 07:40:00	0
Qoororsuaq	Vp	2016	2016-08-15 08:40:00	0
Qoororsuaq	Vp	2016	2016-08-15 09:40:00	0
Qoororsuaq	Vp	2016	2016-08-15 10:40:00	0
Qoororsuaq	Vp	2016	2016-08-15 11:40:00	0
Qoororsuaq	Vp	2016	2016-08-15 12:40:00	0
Qoororsuaq	Vp	2016	2016-08-15 13:40:00	0
Qoororsuaq	Vp	2016	2016-08-15 14:40:00	0
Qoororsuaq	Vp	2016	2016-08-15 15:40:00	0
Qoororsuaq	Vp	2016	2016-08-15 16:40:00	0
Qoororsuaq	Vp	2016	2016-08-15 17:40:00	0
Qoororsuaq	Vp	2016	2016-08-15 18:40:00	0
Qoororsuaq	Vp	2016	2016-08-15 19:40:00	0
Qoororsuaq	Vp	2016	2016-08-15 20:40:00	0
Qoororsuaq	Vp	2016	2016-08-15 21:40:00	0
Qoororsuaq	Vp	2016	2016-08-15 22:40:00	0
Qoororsuaq	Vp	2016	2016-08-15 23:40:00	2
Qoororsuaq	Vp	2016	2016-08-16 00:40:00	10
Qoororsuaq	Vp	2016	2016-08-16 01:40:00	0
Qoororsuaq	Vp	2016	2016-08-16 02:40:00	1
Qoororsuaq	Vp	2016	2016-08-16 03:40:00	0
Qoororsuaq	Vp	2016	2016-08-16 04:40:00	0
Qoororsuaq	Vp	2016	2016-08-16 05:40:00	3
Qoororsuaq	Vp	2016	2016-08-16 06:40:00	1
Qoororsuaq	Vp	2016	2016-08-16 07:40:00	0
Qoororsuaq	Vp	2016	2016-08-16 08:40:00	0
Qoororsuaq	Vp	2016	2016-08-16 09:40:00	0
Qoororsuaq	Vp	2016	2016-08-16 10:40:00	0
Qoororsuaq	Vp	2016	2016-08-16 11:40:00	0
Qoororsuaq	Vp	2016	2016-08-16 12:40:00	0
Qoororsuaq	Vp	2016	2016-08-16 13:40:00	0
Qoororsuaq	Vp	2016	2016-08-16 14:40:00	0
Qoororsuaq	Vp	2016	2016-08-16 15:40:00	0
Qoororsuaq	Vp	2016	2016-08-16 16:40:00	0
Qoororsuaq	Vp	2016	2016-08-16 17:40:00	0
Qoororsuaq	Vp	2016	2016-08-16 18:40:00	0
Qoororsuaq	Vp	2016	2016-08-16 19:40:00	0
Qoororsuaq	Vp	2016	2016-08-16 20:40:00	0
Qoororsuaq	Vp	2016	2016-08-16 21:40:00	0
Qoororsuaq	Vp	2016	2016-08-16 22:40:00	0
Qoororsuaq	Vp	2016	2016-08-16 23:40:00	0
Qoororsuaq	Vp	2016	2016-08-17 00:40:00	0
Qoororsuaq	Vp	2016	2016-08-17 01:40:00	0
Qoororsuaq	Vp	2016	2016-08-17 02:40:00	0
Qoororsuaq	Vp	2016	2016-08-17 03:40:00	0
Qoororsuaq	Vp	2016	2016-08-17 04:40:00	0
Qoororsuaq	Vp	2016	2016-08-17 05:40:00	0
Qoororsuaq	Vp	2016	2016-08-17 06:40:00	0
Qoororsuaq	Vp	2016	2016-08-17 07:40:00	0
Qoororsuaq	Vp	2016	2016-08-17 08:40:00	0
Qoororsuaq	Vp	2016	2016-08-17 09:40:00	0
Qoororsuaq	Vp	2016	2016-08-17 10:40:00	0
Qoororsuaq	Vp	2016	2016-08-17 11:40:00	0
Qoororsuaq	Vp	2016	2016-08-17 12:40:00	0
Qoororsuaq	Vp	2016	2016-08-17 13:40:00	0
Qoororsuaq	Vp	2016	2016-08-17 14:40:00	0
Qoororsuaq	Vp	2016	2016-08-17 15:40:00	0
Qoororsuaq	Vp	2016	2016-08-17 16:40:00	0
Qoororsuaq	Vp	2016	2016-08-17 17:40:00	0
Qoororsuaq	Vp	2016	2016-08-17 18:40:00	0
Qoororsuaq	Vp	2016	2016-08-17 19:40:00	0
Qoororsuaq	Vp	2016	2016-08-17 20:40:00	0
Qoororsuaq	Vp	2016	2016-08-17 21:40:00	0
Qoororsuaq	Vp	2016	2016-08-17 22:40:00	0
Qoororsuaq	Vp	2016	2016-08-17 23:40:00	0
Qoororsuaq	Vp	2016	2016-08-18 00:40:00	0
Qoororsuaq	Vp	2016	2016-08-18 01:40:00	0
Qoororsuaq	Vp	2016	2016-08-18 02:40:00	2
Qoororsuaq	Vp	2016	2016-08-18 03:40:00	0
Qoororsuaq	Vp	2016	2016-08-18 04:40:00	0
Qoororsuaq	Vp	2016	2016-08-18 05:40:00	0
Qoororsuaq	Vp	2016	2016-08-18 06:40:00	0
Qoororsuaq	Vp	2016	2016-08-18 07:40:00	0
Qoororsuaq	Vp	2016	2016-08-18 08:40:00	0
Qoororsuaq	Vp	2016	2016-08-18 09:40:00	0
Qoororsuaq	Vp	2016	2016-08-18 10:40:00	0
Qoororsuaq	Vp	2016	2016-08-18 11:40:00	0
Qoororsuaq	Vp	2016	2016-08-18 12:40:00	0
Qoororsuaq	Vp	2016	2016-08-18 13:40:00	0
Qoororsuaq	Vp	2016	2016-08-18 14:40:00	0
Qoororsuaq	Vp	2016	2016-08-18 15:40:00	0
Qoororsuaq	Vp	2016	2016-08-18 16:40:00	0
Qoororsuaq	Vp	2016	2016-08-18 17:40:00	0
Qoororsuaq	Vp	2016	2016-08-18 18:40:00	0
Qoororsuaq	Vp	2016	2016-08-18 19:40:00	0
Qoororsuaq	Vp	2016	2016-08-18 20:40:00	0
Qoororsuaq	Vp	2016	2016-08-18 21:40:00	0
Qoororsuaq	Vp	2016	2016-08-18 22:40:00	0
Qoororsuaq	Vp	2016	2016-08-18 23:40:00	0
Qoororsuaq	Vp	2016	2016-08-19 00:40:00	0
Qoororsuaq	Vp	2016	2016-08-19 01:40:00	0
Qoororsuaq	Vp	2016	2016-08-19 02:40:00	0
Qoororsuaq	Vp	2016	2016-08-19 03:40:00	0
Qoororsuaq	Vp	2016	2016-08-19 04:40:00	0
Qoororsuaq	Vp	2016	2016-08-19 05:40:00	0
Qoororsuaq	Vp	2016	2016-08-19 06:40:00	0
Qoororsuaq	Vp	2016	2016-08-19 07:40:00	0
Qoororsuaq	Vp	2016	2016-08-19 08:40:00	0
Qoororsuaq	Vp	2016	2016-08-19 09:40:00	0
Qoororsuaq	Vp	2016	2016-08-19 10:40:00	0
Qoororsuaq	Vp	2016	2016-08-19 11:40:00	0
Qoororsuaq	Vp	2016	2016-08-19 12:40:00	0
Qoororsuaq	Vp	2016	2016-08-19 13:40:00	0
Qoororsuaq	Vp	2016	2016-08-19 14:40:00	0
Qoororsuaq	Vp	2016	2016-08-19 15:40:00	0
Qoororsuaq	Vp	2016	2016-08-19 16:40:00	0
Qoororsuaq	Vp	2016	2016-08-19 17:40:00	0
Qoororsuaq	Vp	2016	2016-08-19 18:40:00	0
Qoororsuaq	Vp	2016	2016-08-19 19:40:00	0
Qoororsuaq	Vp	2016	2016-08-19 20:40:00	0
Qoororsuaq	Vp	2016	2016-08-19 21:40:00	0
Qoororsuaq	Vp	2016	2016-08-19 22:40:00	0
Qoororsuaq	Vp	2016	2016-08-19 23:40:00	0
Qoororsuaq	Vp	2016	2016-08-20 00:40:00	0
Qoororsuaq	Vp	2016	2016-08-20 01:40:00	0
Qoororsuaq	Vp	2016	2016-08-20 02:40:00	0
Qoororsuaq	Vp	2016	2016-08-20 03:40:00	0
Qoororsuaq	Vp	2016	2016-08-20 04:40:00	0
Qoororsuaq	Vp	2016	2016-08-20 05:40:00	0
Qoororsuaq	Vp	2016	2016-08-20 06:40:00	0
Qoororsuaq	Vp	2016	2016-08-20 07:40:00	0
Qoororsuaq	Vp	2016	2016-08-20 08:40:00	0
Qoororsuaq	Vp	2016	2016-08-20 09:40:00	0
Qoororsuaq	Vp	2016	2016-08-20 10:40:00	0
Qoororsuaq	Vp	2016	2016-08-20 11:40:00	0
Qoororsuaq	Vp	2016	2016-08-20 12:40:00	0
Qoororsuaq	Vp	2016	2016-08-20 13:40:00	0
Qoororsuaq	Vp	2016	2016-08-20 14:40:00	0
Qoororsuaq	Vp	2016	2016-08-20 15:40:00	0
Qoororsuaq	Vp	2016	2016-08-20 16:40:00	0
Qoororsuaq	Vp	2016	2016-08-20 17:40:00	0
Qoororsuaq	Vp	2016	2016-08-20 18:40:00	0
Qoororsuaq	Vp	2016	2016-08-20 19:40:00	0
Qoororsuaq	Vp	2016	2016-08-20 20:40:00	0
Qoororsuaq	Vp	2016	2016-08-20 21:40:00	0
Qoororsuaq	Vp	2016	2016-08-20 22:40:00	0
Qoororsuaq	Vp	2016	2016-08-20 23:40:00	0
Qoororsuaq	Vp	2016	2016-08-21 00:40:00	0
Qoororsuaq	Vp	2016	2016-08-21 01:40:00	0
Qoororsuaq	Vp	2016	2016-08-21 02:40:00	0
Qoororsuaq	Vp	2016	2016-08-21 03:40:00	0
Qoororsuaq	Vp	2016	2016-08-21 04:40:00	0
Qoororsuaq	Vp	2016	2016-08-21 05:40:00	0
Qoororsuaq	Vp	2016	2016-08-21 06:40:00	0
Qoororsuaq	Vp	2016	2016-08-21 07:40:00	0
Qoororsuaq	Vp	2016	2016-08-21 08:40:00	0
Qoororsuaq	Vp	2016	2016-08-21 09:40:00	0
Qoororsuaq	Vp	2016	2016-08-21 10:40:00	0
Qoororsuaq	Vp	2016	2016-08-21 11:40:00	0
Qoororsuaq	Vp	2016	2016-08-21 12:40:00	0
Qoororsuaq	Vp	2016	2016-08-21 13:40:00	0
Qoororsuaq	Vp	2016	2016-08-21 14:40:00	0
Qoororsuaq	Vp	2016	2016-08-21 15:40:00	0
Qoororsuaq	Vp	2016	2016-08-21 16:40:00	0
Qoororsuaq	Vp	2016	2016-08-21 17:40:00	0
Qoororsuaq	Vp	2016	2016-08-21 18:40:00	0
Qoororsuaq	Vp	2016	2016-08-21 19:40:00	0
Qoororsuaq	Vp	2016	2016-08-21 20:40:00	0
Qoororsuaq	Vp	2016	2016-08-21 21:40:00	0
Qoororsuaq	Vp	2016	2016-08-21 22:40:00	0
Qoororsuaq	Vp	2016	2016-08-21 23:40:00	0
Qoororsuaq	Vp	2016	2016-08-22 00:40:00	0
Qoororsuaq	Vp	2016	2016-08-22 01:40:00	0
Qoororsuaq	Vp	2016	2016-08-22 02:40:00	0
Qoororsuaq	Vp	2016	2016-08-22 03:40:00	0
Qoororsuaq	Vp	2016	2016-08-22 04:40:00	0
Qoororsuaq	Vp	2016	2016-08-22 05:40:00	0
Qoororsuaq	Vp	2016	2016-08-22 06:40:00	0
Qoororsuaq	Vp	2016	2016-08-22 07:40:00	0
Qoororsuaq	Vp	2016	2016-08-22 08:40:00	0
Qoororsuaq	Vp	2016	2016-08-22 09:40:00	0
Qoororsuaq	Vp	2016	2016-08-22 10:40:00	0
Qoororsuaq	Vp	2016	2016-08-22 11:40:00	0
Qoororsuaq	Vp	2016	2016-08-22 12:40:00	0
Qoororsuaq	Vp	2016	2016-08-22 13:40:00	0
Qoororsuaq	Vp	2016	2016-08-22 14:40:00	0
Qoororsuaq	Vp	2016	2016-08-22 15:40:00	0
Qoororsuaq	Vp	2016	2016-08-22 16:40:00	0
Qoororsuaq	Vp	2016	2016-08-22 17:40:00	0
Qoororsuaq	Vp	2016	2016-08-22 18:40:00	0
Qoororsuaq	Vp	2016	2016-08-22 19:40:00	0
Qoororsuaq	Vp	2016	2016-08-22 20:40:00	0
Qoororsuaq	Vp	2016	2016-08-22 21:40:00	0
Qoororsuaq	Vp	2016	2016-08-22 22:40:00	0
Qoororsuaq	Vp	2016	2016-08-22 23:40:00	0
Qoororsuaq	Vp	2016	2016-08-23 00:40:00	0
Qoororsuaq	Vp	2016	2016-08-23 01:40:00	0
Qoororsuaq	Vp	2016	2016-08-23 02:40:00	0
Qoororsuaq	Vp	2016	2016-08-23 03:40:00	0
Qoororsuaq	Vp	2016	2016-08-23 04:40:00	0
Qoororsuaq	Vp	2016	2016-08-23 05:40:00	0
Qoororsuaq	Vp	2016	2016-08-23 06:40:00	0
Qoororsuaq	Vp	2016	2016-08-23 07:40:00	0
Qoororsuaq	Vp	2016	2016-08-23 08:40:00	0
Qoororsuaq	Vp	2016	2016-08-23 09:40:00	0
Qoororsuaq	Vp	2016	2016-08-23 10:40:00	0
Qoororsuaq	Vp	2016	2016-08-23 11:40:00	0
Qoororsuaq	Vp	2016	2016-08-23 12:40:00	0
Qoororsuaq	Vp	2016	2016-08-23 13:40:00	0
Qoororsuaq	Vp	2016	2016-08-23 14:40:00	0
Qoororsuaq	Vp	2016	2016-08-23 15:40:00	0
Qoororsuaq	Vp	2016	2016-08-23 16:40:00	0
Qoororsuaq	Vp	2016	2016-08-23 17:40:00	0
Qoororsuaq	Vp	2016	2016-08-23 18:40:00	0
Qoororsuaq	Vp	2016	2016-08-23 19:40:00	0
Qoororsuaq	Vp	2016	2016-08-23 20:40:00	0
Qoororsuaq	Vp	2016	2016-08-23 21:40:00	0
Qoororsuaq	Vp	2016	2016-08-23 22:40:00	0
Qoororsuaq	Vp	2016	2016-08-23 23:40:00	0
Qoororsuaq	Vp	2016	2016-08-24 00:40:00	0
Qoororsuaq	Vp	2016	2016-08-24 01:40:00	0
Qoororsuaq	Vp	2016	2016-08-24 02:40:00	0
Qoororsuaq	Vp	2016	2016-08-24 03:40:00	0
Qoororsuaq	Vp	2016	2016-08-24 04:40:00	0
Qoororsuaq	Vp	2016	2016-08-24 05:40:00	0
Qoororsuaq	Vp	2016	2016-08-24 06:40:00	0
Qoororsuaq	Vp	2016	2016-08-24 07:40:00	0
Qoororsuaq	Vp	2016	2016-08-24 08:40:00	0
Qoororsuaq	Vp	2016	2016-08-24 09:40:00	0
Qoororsuaq	Vp	2016	2016-08-24 10:40:00	0
Qoororsuaq	Vp	2016	2016-08-24 11:40:00	0
Qoororsuaq	Vp	2016	2016-08-24 12:40:00	0
Qoororsuaq	Vp	2016	2016-08-24 13:40:00	0
Qoororsuaq	Vp	2016	2016-08-24 14:40:00	0
Qoororsuaq	Vp	2016	2016-08-24 15:40:00	0
Qoororsuaq	Vp	2016	2016-08-24 16:40:00	0
Qoororsuaq	Vp	2016	2016-08-24 17:40:00	0
Qoororsuaq	Vp	2016	2016-08-24 18:40:00	0
Qoororsuaq	Vp	2016	2016-08-24 19:40:00	0
Qoororsuaq	Vp	2016	2016-08-24 20:40:00	0
Qoororsuaq	Vp	2016	2016-08-24 21:40:00	0
Qoororsuaq	Vp	2016	2016-08-24 22:40:00	0
Qoororsuaq	Vp	2016	2016-08-24 23:40:00	0
